# Supplementary material for: Evolution of protein-protein interaction networks in yeast
Source: PLoS One. 2017 Mar 1;12(3):e0171920. doi: 10.1371/journal.pone.0171920 (PMC5382968; doi:10.1371/journal.pone.0171920)
Supplement: S1 Table — (XLSX) [file pone.0171920.s001.xlsx]

## Sheet: Sheet1
# Associated Proteins	% Associated Proteins	GO Term Type	GO Term ID	GO Term Name
619/4179	14.8122	FUNCTION	GO:0000166	nucleotide binding
603/4179	14.4293	PROCESS	GO:0006810	transport
532/4179	12.7303	FUNCTION	GO:0046872	metal ion binding
493/4179	11.7971	FUNCTION	GO:0016740	transferase activity
484/4179	11.5817	FUNCTION	GO:0005524	ATP binding
466/4179	11.151	FUNCTION	GO:0016787	hydrolase activity
384/4179	9.1888	PROCESS	GO:0006351	transcription, DNA-dependent
362/4179	8.6624	PROCESS	GO:0006355	regulation of transcription, DNA-dependent
335/4179	8.0163	FUNCTION	GO:0003677	DNA binding
317/4179	7.5855	PROCESS	GO:0015031	protein transport
272/4179	6.5087	FUNCTION	GO:0003723	RNA binding
271/4179	6.4848	FUNCTION	GO:0003824	catalytic activity
254/4179	6.078	PROCESS	GO:0007049	cell cycle
219/4179	5.2405	PROCESS	GO:0008152	metabolic process
198/4179	4.738	PROCESS	GO:0055114	oxidation-reduction process
194/4179	4.6423	PROCESS	GO:0006412	translation
191/4179	4.5705	FUNCTION	GO:0016491	oxidoreductase activity
190/4179	4.5465	FUNCTION	GO:0003676	nucleic acid binding
183/4179	4.379	FUNCTION	GO:0008270	zinc ion binding
169/4179	4.044	PROCESS	GO:0006974	response to DNA damage stimulus
164/4179	3.9244	PROCESS	GO:0016310	phosphorylation
164/4179	3.9244	FUNCTION	GO:0016301	kinase activity
157/4179	3.7569	PROCESS	GO:0006364	rRNA processing
154/4179	3.6851	PROCESS	GO:0006281	DNA repair
153/4179	3.6612	PROCESS	GO:0051301	cell division
148/4179	3.5415	FUNCTION	GO:0003735	structural constituent of ribosome
146/4179	3.4937	PROCESS	GO:0042254	ribosome biogenesis
140/4179	3.3501	PROCESS	GO:0055085	transmembrane transport
137/4179	3.2783	PROCESS	GO:0006397	mRNA processing
127/4179	3.039	PROCESS	GO:0006629	lipid metabolic process
117/4179	2.7997	FUNCTION	GO:0016772	transferase activity, transferring phosphorus-containing groups
112/4179	2.6801	PROCESS	GO:0016192	vesicle-mediated transport
112/4179	2.6801	FUNCTION	GO:0043565	sequence-specific DNA binding
108/4179	2.5844	PROCESS	GO:0045944	positive regulation of transcription from RNA polymerase II promoter
106/4179	2.5365	PROCESS	GO:0006468	protein phosphorylation
106/4179	2.5365	FUNCTION	GO:0016874	ligase activity
105/4179	2.5126	PROCESS	GO:0007126	meiosis
103/4179	2.4647	PROCESS	GO:0007067	mitosis
102/4179	2.4408	FUNCTION	GO:0004672	protein kinase activity
100/4179	2.3929	FUNCTION	GO:0004674	protein serine/threonine kinase activity
96/4179	2.2972	PROCESS	GO:0002181	cytoplasmic translation
94/4179	2.2493	PROCESS	GO:0006508	proteolysis
94/4179	2.2493	FUNCTION	GO:0016887	ATPase activity
93/4179	2.2254	PROCESS	GO:0016568	chromatin modification
90/4179	2.1536	FUNCTION	GO:0005525	GTP binding
89/4179	2.1297	FUNCTION	GO:0008233	peptidase activity
83/4179	1.9861	PROCESS	GO:0006950	response to stress
83/4179	1.9861	PROCESS	GO:0006357	regulation of transcription from RNA polymerase II promoter
82/4179	1.9622	PROCESS	GO:0008652	cellular amino acid biosynthetic process
82/4179	1.9622	PROCESS	GO:0006811	ion transport
80/4179	1.9143	PROCESS	GO:0008380	RNA splicing
79/4179	1.8904	PROCESS	GO:0032543	mitochondrial translation
76/4179	1.8186	FUNCTION	GO:0016757	transferase activity, transferring glycosyl groups
75/4179	1.7947	PROCESS	GO:0030435	sporulation resulting in formation of a cellular spore
75/4179	1.7947	PROCESS	GO:0006457	protein folding
75/4179	1.7947	FUNCTION	GO:0017111	nucleoside-triphosphatase activity
74/4179	1.7708	PROCESS	GO:0006366	transcription from RNA polymerase II promoter
73/4179	1.7468	FUNCTION	GO:0004386	helicase activity
68/4179	1.6272	PROCESS	GO:0006886	intracellular protein transport
67/4179	1.6033	PROCESS	GO:0006260	DNA replication
67/4179	1.6033	FUNCTION	GO:0004842	ubiquitin-protein ligase activity
65/4179	1.5554	PROCESS	GO:0006888	ER to Golgi vesicle-mediated transport
65/4179	1.5554	FUNCTION	GO:0003682	chromatin binding
64/4179	1.5315	PROCESS	GO:0006897	endocytosis
64/4179	1.5315	FUNCTION	GO:0003924	GTPase activity
61/4179	1.4597	PROCESS	GO:0005975	carbohydrate metabolic process
61/4179	1.4597	FUNCTION	GO:0051082	unfolded protein binding
60/4179	1.4358	PROCESS	GO:0031505	fungal-type cell wall organization
60/4179	1.4358	PROCESS	GO:0016567	protein ubiquitination
60/4179	1.4358	PROCESS	GO:0000398	mRNA splicing, via spliceosome
59/4179	1.4118	PROCESS	GO:0032259	methylation
59/4179	1.4118	PROCESS	GO:0006511	ubiquitin-dependent protein catabolic process
58/4179	1.3879	PROCESS	GO:0000122	negative regulation of transcription from RNA polymerase II promoter
58/4179	1.3879	FUNCTION	GO:0008168	methyltransferase activity
57/4179	1.364	PROCESS	GO:0007059	chromosome segregation
57/4179	1.364	FUNCTION	GO:0016829	lyase activity
56/4179	1.34	PROCESS	GO:0007165	signal transduction
54/4179	1.2922	PROCESS	GO:0008033	tRNA processing
53/4179	1.2682	FUNCTION	GO:0016853	isomerase activity
53/4179	1.2682	FUNCTION	GO:0003729	mRNA binding
51/4179	1.2204	PROCESS	GO:0051028	mRNA transport
51/4179	1.2204	FUNCTION	GO:0016746	transferase activity, transferring acyl groups
50/4179	1.1965	PROCESS	GO:0006914	autophagy
49/4179	1.1725	PROCESS	GO:0034599	cellular response to oxidative stress
49/4179	1.1725	FUNCTION	GO:0005215	transporter activity
49/4179	1.1725	FUNCTION	GO:0003700	sequence-specific DNA binding transcription factor activity
46/4179	1.1007	PROCESS	GO:0007264	small GTPase mediated signal transduction
46/4179	1.1007	PROCESS	GO:0006486	protein glycosylation
46/4179	1.1007	PROCESS	GO:0000462	maturation of SSU-rRNA from tricistronic rRNA transcript (SSU-rRNA, 5.8S rRNA, LSU-rRNA)
45/4179	1.0768	FUNCTION	GO:0004518	nuclease activity
44/4179	1.0529	FUNCTION	GO:0000978	RNA polymerase II core promoter proximal region sequence-specific DNA binding
43/4179	1.029	PROCESS	GO:0009060	aerobic respiration
43/4179	1.029	FUNCTION	GO:0000981	sequence-specific DNA binding RNA polymerase II transcription factor activity
42/4179	1.005	PROCESS	GO:0006417	regulation of translation
42/4179	1.005	PROCESS	GO:0006348	chromatin silencing at telomere
42/4179	1.005	PROCESS	GO:0006338	chromatin remodeling
42/4179	1.005	FUNCTION	GO:0005515	protein binding
42/4179	1.005	FUNCTION	GO:0000287	magnesium ion binding
41/4179	0.9811	FUNCTION	GO:0005198	structural molecule activity
40/4179	0.9572	PROCESS	GO:0007124	pseudohyphal growth
39/4179	0.9332	PROCESS	GO:0030437	ascospore formation
39/4179	0.9332	PROCESS	GO:0006368	transcription elongation from RNA polymerase II promoter
39/4179	0.9332	FUNCTION	GO:0030674	protein binding, bridging
39/4179	0.9332	FUNCTION	GO:0005096	GTPase activator activity
38/4179	0.9093	PROCESS	GO:0030433	ER-associated protein catabolic process
37/4179	0.8854	PROCESS	GO:0000447	endonucleolytic cleavage in ITS1 to separate SSU-rRNA from 5.8S rRNA and LSU-rRNA from tricistronic rRNA transcript (SSU-rRNA, 5.8S rRNA, LSU-rRNA)
37/4179	0.8854	FUNCTION	GO:0016779	nucleotidyltransferase activity
36/4179	0.8615	PROCESS	GO:0042273	ribosomal large subunit biogenesis
36/4179	0.8615	PROCESS	GO:0032258	CVT pathway
36/4179	0.8615	PROCESS	GO:0015992	proton transport
36/4179	0.8615	PROCESS	GO:0007131	reciprocal meiotic recombination
35/4179	0.8375	PROCESS	GO:0030466	chromatin silencing at silent mating-type cassette
35/4179	0.8375	PROCESS	GO:0022900	electron transport chain
35/4179	0.8375	PROCESS	GO:0006623	protein targeting to vacuole
35/4179	0.8375	PROCESS	GO:0006413	translational initiation
35/4179	0.8375	PROCESS	GO:0001302	replicative cell aging
35/4179	0.8375	FUNCTION	GO:0008026	ATP-dependent helicase activity
35/4179	0.8375	FUNCTION	GO:0005543	phospholipid binding
35/4179	0.8375	FUNCTION	GO:0004721	phosphoprotein phosphatase activity
34/4179	0.8136	PROCESS	GO:0006310	DNA recombination
34/4179	0.8136	FUNCTION	GO:0030170	pyridoxal phosphate binding
34/4179	0.8136	FUNCTION	GO:0003697	single-stranded DNA binding
34/4179	0.8136	FUNCTION	GO:0001077	RNA polymerase II core promoter proximal region sequence-specific DNA binding transcription factor activity involved in positive regulation of transcription
33/4179	0.7897	PROCESS	GO:0034727	piecemeal microautophagy of nucleus
33/4179	0.7897	PROCESS	GO:0016573	histone acetylation
33/4179	0.7897	PROCESS	GO:0006887	exocytosis
33/4179	0.7897	PROCESS	GO:0006865	amino acid transport
33/4179	0.7897	FUNCTION	GO:0051536	iron-sulfur cluster binding
33/4179	0.7897	FUNCTION	GO:0003743	translation initiation factor activity
31/4179	0.7418	PROCESS	GO:0090305	nucleic acid phosphodiester bond hydrolysis
31/4179	0.7418	PROCESS	GO:0006631	fatty acid metabolic process
31/4179	0.7418	PROCESS	GO:0006470	protein dephosphorylation
31/4179	0.7418	PROCESS	GO:0006270	DNA replication initiation
31/4179	0.7418	PROCESS	GO:0006200	ATP catabolic process
31/4179	0.7418	PROCESS	GO:0006184	GTP catabolic process
31/4179	0.7418	PROCESS	GO:0000910	cytokinesis
31/4179	0.7418	PROCESS	GO:0000002	mitochondrial genome maintenance
31/4179	0.7418	FUNCTION	GO:0043130	ubiquitin binding
31/4179	0.7418	FUNCTION	GO:0008565	protein transporter activity
31/4179	0.7418	FUNCTION	GO:0004812	aminoacyl-tRNA ligase activity
30/4179	0.7179	PROCESS	GO:0043161	proteasomal ubiquitin-dependent protein catabolic process
30/4179	0.7179	PROCESS	GO:0006606	protein import into nucleus
30/4179	0.7179	PROCESS	GO:0001403	invasive growth in response to glucose limitation
30/4179	0.7179	FUNCTION	GO:0003899	DNA-directed RNA polymerase activity
29/4179	0.6939	PROCESS	GO:0043547	positive regulation of GTPase activity
29/4179	0.6939	PROCESS	GO:0007015	actin filament organization
29/4179	0.6939	PROCESS	GO:0006418	tRNA aminoacylation for protein translation
29/4179	0.6939	FUNCTION	GO:0008237	metallopeptidase activity
29/4179	0.6939	FUNCTION	GO:0004004	ATP-dependent RNA helicase activity
29/4179	0.6939	FUNCTION	GO:0003690	double-stranded DNA binding
29/4179	0.6939	FUNCTION	GO:0003688	DNA replication origin binding
28/4179	0.67	PROCESS	GO:0030476	ascospore wall assembly
28/4179	0.67	PROCESS	GO:0009058	biosynthetic process
28/4179	0.67	PROCESS	GO:0008654	phospholipid biosynthetic process
28/4179	0.67	PROCESS	GO:0007005	mitochondrion organization
28/4179	0.67	PROCESS	GO:0006406	mRNA export from nucleus
28/4179	0.67	PROCESS	GO:0000472	endonucleolytic cleavage to generate mature 5'-end of SSU-rRNA from (SSU-rRNA, 5.8S rRNA, LSU-rRNA)
28/4179	0.67	FUNCTION	GO:0019843	rRNA binding
27/4179	0.6461	PROCESS	GO:0000027	ribosomal large subunit assembly
27/4179	0.6461	FUNCTION	GO:0009055	electron carrier activity
27/4179	0.6461	FUNCTION	GO:0003779	actin binding
26/4179	0.6222	PROCESS	GO:0009086	methionine biosynthetic process
26/4179	0.6222	PROCESS	GO:0006879	cellular iron ion homeostasis
26/4179	0.6222	PROCESS	GO:0006461	protein complex assembly
26/4179	0.6222	PROCESS	GO:0006289	nucleotide-excision repair
26/4179	0.6222	PROCESS	GO:0000480	endonucleolytic cleavage in 5'-ETS of tricistronic rRNA transcript (SSU-rRNA, 5.8S rRNA, LSU-rRNA)
26/4179	0.6222	PROCESS	GO:0000082	G1/S transition of mitotic cell cycle
26/4179	0.6222	FUNCTION	GO:0005200	structural constituent of cytoskeleton
26/4179	0.6222	FUNCTION	GO:0004519	endonuclease activity
25/4179	0.5982	PROCESS	GO:0051726	regulation of cell cycle
25/4179	0.5982	PROCESS	GO:0032968	positive regulation of transcription elongation from RNA polymerase II promoter
25/4179	0.5982	PROCESS	GO:0006812	cation transport
25/4179	0.5982	PROCESS	GO:0006506	GPI anchor biosynthetic process
25/4179	0.5982	PROCESS	GO:0000723	telomere maintenance
25/4179	0.5982	FUNCTION	GO:0046961	proton-transporting ATPase activity, rotational mechanism
25/4179	0.5982	FUNCTION	GO:0005509	calcium ion binding
25/4179	0.5982	FUNCTION	GO:0005506	iron ion binding
24/4179	0.5743	PROCESS	GO:0042274	ribosomal small subunit biogenesis
24/4179	0.5743	PROCESS	GO:0019236	response to pheromone
24/4179	0.5743	PROCESS	GO:0016126	sterol biosynthetic process
24/4179	0.5743	PROCESS	GO:0008361	regulation of cell size
24/4179	0.5743	PROCESS	GO:0006890	retrograde vesicle-mediated transport, Golgi to ER
24/4179	0.5743	PROCESS	GO:0006487	protein N-linked glycosylation
24/4179	0.5743	PROCESS	GO:0006099	tricarboxylic acid cycle
24/4179	0.5743	PROCESS	GO:0000422	mitochondrion degradation
24/4179	0.5743	FUNCTION	GO:0035091	phosphatidylinositol binding
24/4179	0.5743	FUNCTION	GO:0016798	hydrolase activity, acting on glycosyl bonds
23/4179	0.5504	PROCESS	GO:0051123	RNA polymerase II transcriptional preinitiation complex assembly
23/4179	0.5504	PROCESS	GO:0006379	mRNA cleavage
23/4179	0.5504	PROCESS	GO:0000463	maturation of LSU-rRNA from tricistronic rRNA transcript (SSU-rRNA, 5.8S rRNA, LSU-rRNA)
23/4179	0.5504	PROCESS	GO:0000079	regulation of cyclin-dependent protein serine/threonine kinase activity
23/4179	0.5504	FUNCTION	GO:0016616	oxidoreductase activity, acting on the CH-OH group of donors, NAD or NADP as acceptor
23/4179	0.5504	FUNCTION	GO:0008289	lipid binding
23/4179	0.5504	FUNCTION	GO:0008234	cysteine-type peptidase activity
23/4179	0.5504	FUNCTION	GO:0005085	guanyl-nucleotide exchange factor activity
22/4179	0.5264	PROCESS	GO:0042787	protein ubiquitination involved in ubiquitin-dependent protein catabolic process
22/4179	0.5264	PROCESS	GO:0042144	vacuole fusion, non-autophagic
22/4179	0.5264	PROCESS	GO:0031124	mRNA 3'-end processing
22/4179	0.5264	PROCESS	GO:0016236	macroautophagy
22/4179	0.5264	PROCESS	GO:0007031	peroxisome organization
22/4179	0.5264	PROCESS	GO:0006694	steroid biosynthetic process
22/4179	0.5264	PROCESS	GO:0000070	mitotic sister chromatid segregation
22/4179	0.5264	FUNCTION	GO:0008094	DNA-dependent ATPase activity
22/4179	0.5264	FUNCTION	GO:0004722	protein serine/threonine phosphatase activity
21/4179	0.5025	PROCESS	GO:0045454	cell redox homeostasis
21/4179	0.5025	PROCESS	GO:0030242	peroxisome degradation
21/4179	0.5025	PROCESS	GO:0016042	lipid catabolic process
21/4179	0.5025	PROCESS	GO:0007094	mitotic spindle assembly checkpoint
21/4179	0.5025	PROCESS	GO:0007035	vacuolar acidification
21/4179	0.5025	PROCESS	GO:0006696	ergosterol biosynthetic process
21/4179	0.5025	PROCESS	GO:0006302	double-strand break repair
21/4179	0.5025	PROCESS	GO:0000727	double-strand break repair via break-induced replication
21/4179	0.5025	PROCESS	GO:0000086	G2/M transition of mitotic cell cycle
21/4179	0.5025	FUNCTION	GO:0050660	flavin adenine dinucleotide binding
21/4179	0.5025	FUNCTION	GO:0046982	protein heterodimerization activity
21/4179	0.5025	FUNCTION	GO:0016791	phosphatase activity
21/4179	0.5025	FUNCTION	GO:0016773	phosphotransferase activity, alcohol group as acceptor
21/4179	0.5025	FUNCTION	GO:0003684	damaged DNA binding
20/4179	0.4786	PROCESS	GO:0030036	actin cytoskeleton organization
20/4179	0.4786	PROCESS	GO:0030010	establishment of cell polarity
20/4179	0.4786	PROCESS	GO:0016311	dephosphorylation
20/4179	0.4786	PROCESS	GO:0008202	steroid metabolic process
20/4179	0.4786	PROCESS	GO:0006896	Golgi to vacuole transport
20/4179	0.4786	PROCESS	GO:0006633	fatty acid biosynthetic process
20/4179	0.4786	PROCESS	GO:0006446	regulation of translational initiation
20/4179	0.4786	PROCESS	GO:0006414	translational elongation
20/4179	0.4786	PROCESS	GO:0006396	RNA processing
20/4179	0.4786	PROCESS	GO:0006096	glycolysis
20/4179	0.4786	PROCESS	GO:0002098	tRNA wobble uridine modification
20/4179	0.4786	FUNCTION	GO:0032266	phosphatidylinositol-3-phosphate binding
20/4179	0.4786	FUNCTION	GO:0017056	structural constituent of nuclear pore
20/4179	0.4786	FUNCTION	GO:0016538	cyclin-dependent protein serine/threonine kinase regulator activity
20/4179	0.4786	FUNCTION	GO:0015171	amino acid transmembrane transporter activity
20/4179	0.4786	FUNCTION	GO:0008017	microtubule binding
20/4179	0.4786	FUNCTION	GO:0004402	histone acetyltransferase activity
19/4179	0.4547	PROCESS	GO:0007064	mitotic sister chromatid cohesion
19/4179	0.4547	PROCESS	GO:0006970	response to osmotic stress
19/4179	0.4547	PROCESS	GO:0006267	pre-replicative complex assembly involved in nuclear cell cycle DNA replication
19/4179	0.4547	PROCESS	GO:0003333	amino acid transmembrane transport
19/4179	0.4547	PROCESS	GO:0000750	pheromone-dependent signal transduction involved in conjugation with cellular fusion
19/4179	0.4547	FUNCTION	GO:0051539	4 iron, 4 sulfur cluster binding
19/4179	0.4547	FUNCTION	GO:0005484	SNAP receptor activity
18/4179	0.4307	PROCESS	GO:0030472	mitotic spindle organization in nucleus
18/4179	0.4307	PROCESS	GO:0006915	apoptotic process
18/4179	0.4307	PROCESS	GO:0006891	intra-Golgi vesicle-mediated transport
18/4179	0.4307	PROCESS	GO:0006303	double-strand break repair via nonhomologous end joining
18/4179	0.4307	PROCESS	GO:0006298	mismatch repair
18/4179	0.4307	PROCESS	GO:0000055	ribosomal large subunit export from nucleus
18/4179	0.4307	FUNCTION	GO:0030515	snoRNA binding
18/4179	0.4307	FUNCTION	GO:0004871	signal transducer activity
18/4179	0.4307	FUNCTION	GO:0004527	exonuclease activity
18/4179	0.4307	FUNCTION	GO:0004175	endopeptidase activity
18/4179	0.4307	FUNCTION	GO:0000030	mannosyltransferase activity
17/4179	0.4068	PROCESS	GO:0055072	iron ion homeostasis
17/4179	0.4068	PROCESS	GO:0042797	tRNA transcription from RNA polymerase III promoter
17/4179	0.4068	PROCESS	GO:0042147	retrograde transport, endosome to Golgi
17/4179	0.4068	PROCESS	GO:0032880	regulation of protein localization
17/4179	0.4068	PROCESS	GO:0030488	tRNA methylation
17/4179	0.4068	PROCESS	GO:0030150	protein import into mitochondrial matrix
17/4179	0.4068	PROCESS	GO:0016226	iron-sulfur cluster assembly
17/4179	0.4068	PROCESS	GO:0006893	Golgi to plasma membrane transport
17/4179	0.4068	PROCESS	GO:0006520	cellular amino acid metabolic process
17/4179	0.4068	PROCESS	GO:0006378	mRNA polyadenylation
17/4179	0.4068	PROCESS	GO:0006006	glucose metabolic process
17/4179	0.4068	PROCESS	GO:0001300	chronological cell aging
17/4179	0.4068	PROCESS	GO:0000724	double-strand break repair via homologous recombination
17/4179	0.4068	PROCESS	GO:0000183	chromatin silencing at rDNA
17/4179	0.4068	PROCESS	GO:0000077	DNA damage checkpoint
17/4179	0.4068	FUNCTION	GO:0051087	chaperone binding
17/4179	0.4068	FUNCTION	GO:0042803	protein homodimerization activity
17/4179	0.4068	FUNCTION	GO:0031491	nucleosome binding
17/4179	0.4068	FUNCTION	GO:0019901	protein kinase binding
17/4179	0.4068	FUNCTION	GO:0008757	S-adenosylmethionine-dependent methyltransferase activity
17/4179	0.4068	FUNCTION	GO:0008483	transaminase activity
17/4179	0.4068	FUNCTION	GO:0000049	tRNA binding
16/4179	0.3829	PROCESS	GO:0051603	proteolysis involved in cellular protein catabolic process
16/4179	0.3829	PROCESS	GO:0034401	regulation of transcription by chromatin organization
16/4179	0.3829	PROCESS	GO:0033617	mitochondrial respiratory chain complex IV assembly
16/4179	0.3829	PROCESS	GO:0016973	poly(A)+ mRNA export from nucleus
16/4179	0.3829	PROCESS	GO:0007020	microtubule nucleation
16/4179	0.3829	PROCESS	GO:0006906	vesicle fusion
16/4179	0.3829	PROCESS	GO:0006541	glutamine metabolic process
16/4179	0.3829	PROCESS	GO:0006360	transcription from RNA polymerase I promoter
16/4179	0.3829	PROCESS	GO:0006333	chromatin assembly or disassembly
16/4179	0.3829	PROCESS	GO:0006139	nucleobase-containing compound metabolic process
16/4179	0.3829	PROCESS	GO:0000282	cellular bud site selection
16/4179	0.3829	PROCESS	GO:0000209	protein polyubiquitination
16/4179	0.3829	FUNCTION	GO:0051287	NAD binding
16/4179	0.3829	FUNCTION	GO:0004843	ubiquitin-specific protease activity
16/4179	0.3829	FUNCTION	GO:0001056	RNA polymerase III activity
15/4179	0.3589	PROCESS	GO:0051276	chromosome organization
15/4179	0.3589	PROCESS	GO:0043044	ATP-dependent chromatin remodeling
15/4179	0.3589	PROCESS	GO:0031146	SCF-dependent proteasomal ubiquitin-dependent protein catabolic process
15/4179	0.3589	PROCESS	GO:0030163	protein catabolic process
15/4179	0.3589	PROCESS	GO:0030148	sphingolipid biosynthetic process
15/4179	0.3589	PROCESS	GO:0007096	regulation of exit from mitosis
15/4179	0.3589	PROCESS	GO:0006913	nucleocytoplasmic transport
15/4179	0.3589	PROCESS	GO:0006869	lipid transport
15/4179	0.3589	PROCESS	GO:0006754	ATP biosynthetic process
15/4179	0.3589	PROCESS	GO:0006665	sphingolipid metabolic process
15/4179	0.3589	PROCESS	GO:0000011	vacuole inheritance
15/4179	0.3589	FUNCTION	GO:0046983	protein dimerization activity
15/4179	0.3589	FUNCTION	GO:0043022	ribosome binding
15/4179	0.3589	FUNCTION	GO:0042626	ATPase activity, coupled to transmembrane movement of substances
15/4179	0.3589	FUNCTION	GO:0020037	heme binding
15/4179	0.3589	FUNCTION	GO:0004222	metalloendopeptidase activity
15/4179	0.3589	FUNCTION	GO:0004221	ubiquitin thiolesterase activity
15/4179	0.3589	FUNCTION	GO:0004177	aminopeptidase activity
15/4179	0.3589	FUNCTION	GO:0001104	RNA polymerase II transcription cofactor activity
14/4179	0.335	PROCESS	GO:0045324	late endosome to vacuole transport
14/4179	0.335	PROCESS	GO:0045047	protein targeting to ER
14/4179	0.335	PROCESS	GO:0043248	proteasome assembly
14/4179	0.335	PROCESS	GO:0042790	transcription of nuclear large rRNA transcript from RNA polymerase I promoter
14/4179	0.335	PROCESS	GO:0042493	response to drug
14/4179	0.335	PROCESS	GO:0035556	intracellular signal transduction
14/4179	0.335	PROCESS	GO:0034087	establishment of mitotic sister chromatid cohesion
14/4179	0.335	PROCESS	GO:0032511	late endosome to vacuole transport via multivesicular body sorting pathway
14/4179	0.335	PROCESS	GO:0031939	negative regulation of chromatin silencing at telomere
14/4179	0.335	PROCESS	GO:0016575	histone deacetylation
14/4179	0.335	PROCESS	GO:0015986	ATP synthesis coupled proton transport
14/4179	0.335	PROCESS	GO:0007103	spindle pole body duplication associated with nuclear envelope
14/4179	0.335	PROCESS	GO:0007034	vacuolar transport
14/4179	0.335	PROCESS	GO:0006895	Golgi to endosome transport
14/4179	0.335	PROCESS	GO:0006730	one-carbon metabolic process
14/4179	0.335	PROCESS	GO:0006407	rRNA export from nucleus
14/4179	0.335	PROCESS	GO:0006261	DNA-dependent DNA replication
14/4179	0.335	PROCESS	GO:0005977	glycogen metabolic process
14/4179	0.335	PROCESS	GO:0000973	posttranscriptional tethering of RNA polymerase II gene DNA at nuclear periphery
14/4179	0.335	PROCESS	GO:0000466	maturation of 5.8S rRNA from tricistronic rRNA transcript (SSU-rRNA, 5.8S rRNA, LSU-rRNA)
14/4179	0.335	FUNCTION	GO:0050661	NADP binding
14/4179	0.335	FUNCTION	GO:0016788	hydrolase activity, acting on ester bonds
14/4179	0.335	FUNCTION	GO:0008301	DNA binding, bending
13/4179	0.3111	PROCESS	GO:0045893	positive regulation of transcription, DNA-dependent
13/4179	0.3111	PROCESS	GO:0043486	histone exchange
13/4179	0.3111	PROCESS	GO:0031929	TOR signaling cascade
13/4179	0.3111	PROCESS	GO:0016579	protein deubiquitination
13/4179	0.3111	PROCESS	GO:0016485	protein processing
13/4179	0.3111	PROCESS	GO:0015991	ATP hydrolysis coupled proton transport
13/4179	0.3111	PROCESS	GO:0015914	phospholipid transport
13/4179	0.3111	PROCESS	GO:0009408	response to heat
13/4179	0.3111	PROCESS	GO:0008298	intracellular mRNA localization
13/4179	0.3111	PROCESS	GO:0006464	cellular protein modification process
13/4179	0.3111	PROCESS	GO:0006337	nucleosome disassembly
13/4179	0.3111	PROCESS	GO:0006284	base-excision repair
13/4179	0.3111	PROCESS	GO:0006164	purine nucleotide biosynthetic process
13/4179	0.3111	PROCESS	GO:0006098	pentose-phosphate shunt
13/4179	0.3111	PROCESS	GO:0006094	gluconeogenesis
13/4179	0.3111	PROCESS	GO:0000742	karyogamy involved in conjugation with cellular fusion
13/4179	0.3111	PROCESS	GO:0000725	recombinational repair
13/4179	0.3111	FUNCTION	GO:0042393	histone binding
13/4179	0.3111	FUNCTION	GO:0015616	DNA translocase activity
13/4179	0.3111	FUNCTION	GO:0015266	protein channel activity
13/4179	0.3111	FUNCTION	GO:0008047	enzyme activator activity
13/4179	0.3111	FUNCTION	GO:0003755	peptidyl-prolyl cis-trans isomerase activity
13/4179	0.3111	FUNCTION	GO:0003678	DNA helicase activity
13/4179	0.3111	FUNCTION	GO:0001671	ATPase activator activity
13/4179	0.3111	FUNCTION	GO:0001102	RNA polymerase II activating transcription factor binding
13/4179	0.3111	FUNCTION	GO:0001054	RNA polymerase I activity
12/4179	0.2872	PROCESS	GO:0070816	phosphorylation of RNA polymerase II C-terminal domain
12/4179	0.2872	PROCESS	GO:0070481	nuclear-transcribed mRNA catabolic process, non-stop decay
12/4179	0.2872	PROCESS	GO:0045943	positive regulation of transcription from RNA polymerase I promoter
12/4179	0.2872	PROCESS	GO:0043162	ubiquitin-dependent protein catabolic process via the multivesicular body sorting pathway
12/4179	0.2872	PROCESS	GO:0042026	protein refolding
12/4179	0.2872	PROCESS	GO:0032508	DNA duplex unwinding
12/4179	0.2872	PROCESS	GO:0019344	cysteine biosynthetic process
12/4179	0.2872	PROCESS	GO:0010499	proteasomal ubiquitin-independent protein catabolic process
12/4179	0.2872	PROCESS	GO:0007154	cell communication
12/4179	0.2872	PROCESS	GO:0007033	vacuole organization
12/4179	0.2872	PROCESS	GO:0006878	cellular copper ion homeostasis
12/4179	0.2872	PROCESS	GO:0006611	protein export from nucleus
12/4179	0.2872	PROCESS	GO:0006513	protein monoubiquitination
12/4179	0.2872	PROCESS	GO:0006450	regulation of translational fidelity
12/4179	0.2872	PROCESS	GO:0006367	transcription initiation from RNA polymerase II promoter
12/4179	0.2872	PROCESS	GO:0000921	septin ring assembly
12/4179	0.2872	PROCESS	GO:0000413	protein peptidyl-prolyl isomerization
12/4179	0.2872	PROCESS	GO:0000184	nuclear-transcribed mRNA catabolic process, nonsense-mediated decay
12/4179	0.2872	PROCESS	GO:0000084	S phase of mitotic cell cycle
12/4179	0.2872	PROCESS	GO:0000045	autophagic vacuole assembly
12/4179	0.2872	FUNCTION	GO:0043140	ATP-dependent 3'-5' DNA helicase activity
12/4179	0.2872	FUNCTION	GO:0030234	enzyme regulator activity
12/4179	0.2872	FUNCTION	GO:0016831	carboxy-lyase activity
12/4179	0.2872	FUNCTION	GO:0016620	oxidoreductase activity, acting on the aldehyde or oxo group of donors, NAD or NADP as acceptor
12/4179	0.2872	FUNCTION	GO:0015078	hydrogen ion transmembrane transporter activity
12/4179	0.2872	FUNCTION	GO:0015035	protein disulfide oxidoreductase activity
12/4179	0.2872	FUNCTION	GO:0008536	Ran GTPase binding
12/4179	0.2872	FUNCTION	GO:0008236	serine-type peptidase activity
12/4179	0.2872	FUNCTION	GO:0008080	N-acetyltransferase activity
12/4179	0.2872	FUNCTION	GO:0005507	copper ion binding
12/4179	0.2872	FUNCTION	GO:0004725	protein tyrosine phosphatase activity
12/4179	0.2872	FUNCTION	GO:0004298	threonine-type endopeptidase activity
12/4179	0.2872	FUNCTION	GO:0003887	DNA-directed DNA polymerase activity
12/4179	0.2872	FUNCTION	GO:0001078	RNA polymerase II core promoter proximal region sequence-specific DNA binding transcription factor activity involved in negative regulation of transcription
12/4179	0.2872	FUNCTION	GO:0001075	RNA polymerase II core promoter sequence-specific DNA binding transcription factor activity involved in preinitiation complex assembly
12/4179	0.2872	FUNCTION	GO:0000993	RNA polymerase II core binding
11/4179	0.2632	PROCESS	GO:0044262	cellular carbohydrate metabolic process
11/4179	0.2632	PROCESS	GO:0044237	cellular metabolic process
11/4179	0.2632	PROCESS	GO:0035335	peptidyl-tyrosine dephosphorylation
11/4179	0.2632	PROCESS	GO:0034221	fungal-type cell wall chitin biosynthetic process
11/4179	0.2632	PROCESS	GO:0032313	regulation of Rab GTPase activity
11/4179	0.2632	PROCESS	GO:0031938	regulation of chromatin silencing at telomere
11/4179	0.2632	PROCESS	GO:0030968	endoplasmic reticulum unfolded protein response
11/4179	0.2632	PROCESS	GO:0030174	regulation of DNA-dependent DNA replication initiation
11/4179	0.2632	PROCESS	GO:0030011	maintenance of cell polarity
11/4179	0.2632	PROCESS	GO:0016925	protein sumoylation
11/4179	0.2632	PROCESS	GO:0016558	protein import into peroxisome matrix
11/4179	0.2632	PROCESS	GO:0009073	aromatic amino acid family biosynthetic process
11/4179	0.2632	PROCESS	GO:0007266	Rho protein signal transduction
11/4179	0.2632	PROCESS	GO:0007265	Ras protein signal transduction
11/4179	0.2632	PROCESS	GO:0007121	bipolar cellular bud site selection
11/4179	0.2632	PROCESS	GO:0007118	budding cell apical bud growth
11/4179	0.2632	PROCESS	GO:0006873	cellular ion homeostasis
11/4179	0.2632	PROCESS	GO:0006783	heme biosynthetic process
11/4179	0.2632	PROCESS	GO:0006612	protein targeting to membrane
11/4179	0.2632	PROCESS	GO:0006537	glutamate biosynthetic process
11/4179	0.2632	PROCESS	GO:0006493	protein O-linked glycosylation
11/4179	0.2632	PROCESS	GO:0006415	translational termination
11/4179	0.2632	PROCESS	GO:0006369	termination of RNA polymerase II transcription
11/4179	0.2632	PROCESS	GO:0006301	postreplication repair
11/4179	0.2632	PROCESS	GO:0005978	glycogen biosynthetic process
11/4179	0.2632	PROCESS	GO:0000917	barrier septum assembly
11/4179	0.2632	PROCESS	GO:0000754	adaptation of signaling pathway by response to pheromone involved in conjugation with cellular fusion
11/4179	0.2632	PROCESS	GO:0000147	actin cortical patch assembly
11/4179	0.2632	PROCESS	GO:0000054	ribosomal subunit export from nucleus
11/4179	0.2632	FUNCTION	GO:0051537	2 iron, 2 sulfur cluster binding
11/4179	0.2632	FUNCTION	GO:0046933	proton-transporting ATP synthase activity, rotational mechanism
11/4179	0.2632	FUNCTION	GO:0043495	protein anchor
11/4179	0.2632	FUNCTION	GO:0042162	telomeric DNA binding
11/4179	0.2632	FUNCTION	GO:0035064	methylated histone residue binding
11/4179	0.2632	FUNCTION	GO:0032947	protein complex scaffold
11/4179	0.2632	FUNCTION	GO:0031625	ubiquitin protein ligase binding
11/4179	0.2632	FUNCTION	GO:0016758	transferase activity, transferring hexosyl groups
11/4179	0.2632	FUNCTION	GO:0010181	FMN binding
11/4179	0.2632	FUNCTION	GO:0005048	signal sequence binding
11/4179	0.2632	FUNCTION	GO:0004553	hydrolase activity, hydrolyzing O-glycosyl compounds
11/4179	0.2632	FUNCTION	GO:0004003	ATP-dependent DNA helicase activity
11/4179	0.2632	FUNCTION	GO:0003746	translation elongation factor activity
11/4179	0.2632	FUNCTION	GO:0003713	transcription coactivator activity
11/4179	0.2632	FUNCTION	GO:0001103	RNA polymerase II repressing transcription factor binding
11/4179	0.2632	FUNCTION	GO:0001076	RNA polymerase II transcription factor binding transcription factor activity
10/4179	0.2393	PROCESS	GO:0071035	nuclear polyadenylation-dependent rRNA catabolic process
10/4179	0.2393	PROCESS	GO:0061408	positive regulation of transcription from RNA polymerase II promoter in response to heat stress
10/4179	0.2393	PROCESS	GO:0061186	negative regulation of chromatin silencing at silent mating-type cassette
10/4179	0.2393	PROCESS	GO:0060237	regulation of fungal-type cell wall organization
10/4179	0.2393	PROCESS	GO:0051666	actin cortical patch localization
10/4179	0.2393	PROCESS	GO:0051017	actin filament bundle assembly
10/4179	0.2393	PROCESS	GO:0045039	protein import into mitochondrial inner membrane
10/4179	0.2393	PROCESS	GO:0044255	cellular lipid metabolic process
10/4179	0.2393	PROCESS	GO:0043001	Golgi to plasma membrane protein transport
10/4179	0.2393	PROCESS	GO:0042407	cristae formation
10/4179	0.2393	PROCESS	GO:0034975	protein folding in endoplasmic reticulum
10/4179	0.2393	PROCESS	GO:0032889	regulation of vacuole fusion, non-autophagic
10/4179	0.2393	PROCESS	GO:0032851	positive regulation of Rab GTPase activity
10/4179	0.2393	PROCESS	GO:0031126	snoRNA 3'-end processing
10/4179	0.2393	PROCESS	GO:0030847	termination of RNA polymerase II transcription, exosome-dependent
10/4179	0.2393	PROCESS	GO:0030447	filamentous growth
10/4179	0.2393	PROCESS	GO:0030001	metal ion transport
10/4179	0.2393	PROCESS	GO:0008643	carbohydrate transport
10/4179	0.2393	PROCESS	GO:0008299	isoprenoid biosynthetic process
10/4179	0.2393	PROCESS	GO:0007120	axial cellular bud site selection
10/4179	0.2393	PROCESS	GO:0007117	budding cell bud growth
10/4179	0.2393	PROCESS	GO:0006999	nuclear pore organization
10/4179	0.2393	PROCESS	GO:0006807	nitrogen compound metabolic process
10/4179	0.2393	PROCESS	GO:0006744	ubiquinone biosynthetic process
10/4179	0.2393	PROCESS	GO:0006614	SRP-dependent cotranslational protein targeting to membrane
10/4179	0.2393	PROCESS	GO:0006526	arginine biosynthetic process
10/4179	0.2393	PROCESS	GO:0006400	tRNA modification
10/4179	0.2393	PROCESS	GO:0006334	nucleosome assembly
10/4179	0.2393	PROCESS	GO:0006312	mitotic recombination
10/4179	0.2393	PROCESS	GO:0006273	lagging strand elongation
10/4179	0.2393	PROCESS	GO:0006272	leading strand elongation
10/4179	0.2393	PROCESS	GO:0006259	DNA metabolic process
10/4179	0.2393	PROCESS	GO:0000956	nuclear-transcribed mRNA catabolic process
10/4179	0.2393	PROCESS	GO:0000722	telomere maintenance via recombination
10/4179	0.2393	PROCESS	GO:0000710	meiotic mismatch repair
10/4179	0.2393	PROCESS	GO:0000028	ribosomal small subunit assembly
10/4179	0.2393	FUNCTION	GO:0080025	phosphatidylinositol-3,5-bisphosphate binding
10/4179	0.2393	FUNCTION	GO:0050662	coenzyme binding
10/4179	0.2393	FUNCTION	GO:0045182	translation regulator activity
10/4179	0.2393	FUNCTION	GO:0022857	transmembrane transporter activity
10/4179	0.2393	FUNCTION	GO:0019829	cation-transporting ATPase activity
10/4179	0.2393	FUNCTION	GO:0016881	acid-amino acid ligase activity
10/4179	0.2393	FUNCTION	GO:0016818	hydrolase activity, acting on acid anhydrides, in phosphorus-containing anhydrides
10/4179	0.2393	FUNCTION	GO:0008081	phosphoric diester hydrolase activity
10/4179	0.2393	FUNCTION	GO:0005487	nucleocytoplasmic transporter activity
10/4179	0.2393	FUNCTION	GO:0005097	Rab GTPase activator activity
10/4179	0.2393	FUNCTION	GO:0004252	serine-type endopeptidase activity
10/4179	0.2393	FUNCTION	GO:0004129	cytochrome-c oxidase activity
10/4179	0.2393	FUNCTION	GO:0003968	RNA-directed RNA polymerase activity
10/4179	0.2393	FUNCTION	GO:0003714	transcription corepressor activity
10/4179	0.2393	FUNCTION	GO:0000386	second spliceosomal transesterification activity
9/4179	0.2154	PROCESS	GO:0071039	nuclear polyadenylation-dependent CUT catabolic process
9/4179	0.2154	PROCESS	GO:0071038	nuclear polyadenylation-dependent tRNA catabolic process
9/4179	0.2154	PROCESS	GO:0070651	nonfunctional rRNA decay
9/4179	0.2154	PROCESS	GO:0070478	nuclear-transcribed mRNA catabolic process, 3'-5' exonucleolytic nonsense-mediated decay
9/4179	0.2154	PROCESS	GO:0070131	positive regulation of mitochondrial translation
9/4179	0.2154	PROCESS	GO:0046854	phosphatidylinositol phosphorylation
9/4179	0.2154	PROCESS	GO:0046020	negative regulation of transcription from RNA polymerase II promoter by pheromones
9/4179	0.2154	PROCESS	GO:0045053	protein retention in Golgi apparatus
9/4179	0.2154	PROCESS	GO:0044267	cellular protein metabolic process
9/4179	0.2154	PROCESS	GO:0034498	early endosome to Golgi transport
9/4179	0.2154	PROCESS	GO:0033615	mitochondrial proton-transporting ATP synthase complex assembly
9/4179	0.2154	PROCESS	GO:0031990	mRNA export from nucleus in response to heat stress
9/4179	0.2154	PROCESS	GO:0031204	posttranslational protein targeting to membrane, translocation
9/4179	0.2154	PROCESS	GO:0031110	regulation of microtubule polymerization or depolymerization
9/4179	0.2154	PROCESS	GO:0030950	establishment or maintenance of actin cytoskeleton polarity
9/4179	0.2154	PROCESS	GO:0030490	maturation of SSU-rRNA
9/4179	0.2154	PROCESS	GO:0019878	lysine biosynthetic process via aminoadipic acid
9/4179	0.2154	PROCESS	GO:0016237	microautophagy
9/4179	0.2154	PROCESS	GO:0016070	RNA metabolic process
9/4179	0.2154	PROCESS	GO:0016050	vesicle organization
9/4179	0.2154	PROCESS	GO:0009272	fungal-type cell wall biogenesis
9/4179	0.2154	PROCESS	GO:0009165	nucleotide biosynthetic process
9/4179	0.2154	PROCESS	GO:0009117	nucleotide metabolic process
9/4179	0.2154	PROCESS	GO:0009097	isoleucine biosynthetic process
9/4179	0.2154	PROCESS	GO:0009085	lysine biosynthetic process
9/4179	0.2154	PROCESS	GO:0007109	cytokinesis, completion of separation
9/4179	0.2154	PROCESS	GO:0007076	mitotic chromosome condensation
9/4179	0.2154	PROCESS	GO:0006882	cellular zinc ion homeostasis
9/4179	0.2154	PROCESS	GO:0006874	cellular calcium ion homeostasis
9/4179	0.2154	PROCESS	GO:0006779	porphyrin-containing compound biosynthetic process
9/4179	0.2154	PROCESS	GO:0006635	fatty acid beta-oxidation
9/4179	0.2154	PROCESS	GO:0006383	transcription from RNA polymerase III promoter
9/4179	0.2154	PROCESS	GO:0006325	chromatin organization
9/4179	0.2154	PROCESS	GO:0006271	DNA strand elongation involved in DNA replication
9/4179	0.2154	PROCESS	GO:0006090	pyruvate metabolic process
9/4179	0.2154	PROCESS	GO:0001522	pseudouridine synthesis
9/4179	0.2154	PROCESS	GO:0000747	conjugation with cellular fusion
9/4179	0.2154	PROCESS	GO:0000467	exonucleolytic trimming to generate mature 3'-end of 5.8S rRNA from tricistronic rRNA transcript (SSU-rRNA, 5.8S rRNA, LSU-rRNA)
9/4179	0.2154	PROCESS	GO:0000288	nuclear-transcribed mRNA catabolic process, deadenylation-dependent decay
9/4179	0.2154	FUNCTION	GO:0051015	actin filament binding
9/4179	0.2154	FUNCTION	GO:0046873	metal ion transmembrane transporter activity
9/4179	0.2154	FUNCTION	GO:0030276	clathrin binding
9/4179	0.2154	FUNCTION	GO:0022891	substrate-specific transmembrane transporter activity
9/4179	0.2154	FUNCTION	GO:0019904	protein domain specific binding
9/4179	0.2154	FUNCTION	GO:0019237	centromeric DNA binding
9/4179	0.2154	FUNCTION	GO:0017025	TBP-class protein binding
9/4179	0.2154	FUNCTION	GO:0015297	antiporter activity
9/4179	0.2154	FUNCTION	GO:0008324	cation transmembrane transporter activity
9/4179	0.2154	FUNCTION	GO:0008186	RNA-dependent ATPase activity
9/4179	0.2154	FUNCTION	GO:0008134	transcription factor binding
9/4179	0.2154	FUNCTION	GO:0005546	phosphatidylinositol-4,5-bisphosphate binding
9/4179	0.2154	FUNCTION	GO:0005516	calmodulin binding
9/4179	0.2154	FUNCTION	GO:0004596	peptide alpha-N-acetyltransferase activity
9/4179	0.2154	FUNCTION	GO:0004521	endoribonuclease activity
9/4179	0.2154	FUNCTION	GO:0004407	histone deacetylase activity
9/4179	0.2154	FUNCTION	GO:0000982	RNA polymerase II core promoter proximal region sequence-specific DNA binding transcription factor activity
9/4179	0.2154	FUNCTION	GO:0000149	SNARE binding
8/4179	0.1914	PROCESS	GO:0071051	polyadenylation-dependent snoRNA 3'-end processing
8/4179	0.1914	PROCESS	GO:0070086	ubiquitin-dependent endocytosis
8/4179	0.1914	PROCESS	GO:0046856	phosphatidylinositol dephosphorylation
8/4179	0.1914	PROCESS	GO:0045910	negative regulation of DNA recombination
8/4179	0.1914	PROCESS	GO:0045899	positive regulation of RNA polymerase II transcriptional preinitiation complex assembly
8/4179	0.1914	PROCESS	GO:0045132	meiotic chromosome segregation
8/4179	0.1914	PROCESS	GO:0042138	meiotic DNA double-strand break formation
8/4179	0.1914	PROCESS	GO:0031578	mitotic spindle orientation checkpoint
8/4179	0.1914	PROCESS	GO:0031573	intra-S DNA damage checkpoint
8/4179	0.1914	PROCESS	GO:0031145	anaphase-promoting complex-dependent proteasomal ubiquitin-dependent protein catabolic process
8/4179	0.1914	PROCESS	GO:0030846	termination of RNA polymerase II transcription, poly(A)-coupled
8/4179	0.1914	PROCESS	GO:0016584	nucleosome positioning
8/4179	0.1914	PROCESS	GO:0015940	pantothenate biosynthetic process
8/4179	0.1914	PROCESS	GO:0009651	response to salt stress
8/4179	0.1914	PROCESS	GO:0009435	NAD biosynthetic process
8/4179	0.1914	PROCESS	GO:0009396	folic acid-containing compound biosynthetic process
8/4179	0.1914	PROCESS	GO:0009116	nucleoside metabolic process
8/4179	0.1914	PROCESS	GO:0009082	branched-chain amino acid biosynthetic process
8/4179	0.1914	PROCESS	GO:0008104	protein localization
8/4179	0.1914	PROCESS	GO:0007130	synaptonemal complex assembly
8/4179	0.1914	PROCESS	GO:0007129	synapsis
8/4179	0.1914	PROCESS	GO:0006817	phosphate ion transport
8/4179	0.1914	PROCESS	GO:0006816	calcium ion transport
8/4179	0.1914	PROCESS	GO:0006797	polyphosphate metabolic process
8/4179	0.1914	PROCESS	GO:0006607	NLS-bearing substrate import into nucleus
8/4179	0.1914	PROCESS	GO:0006515	misfolded or incompletely synthesized protein catabolic process
8/4179	0.1914	PROCESS	GO:0006409	tRNA export from nucleus
8/4179	0.1914	PROCESS	GO:0006352	DNA-dependent transcription, initiation
8/4179	0.1914	PROCESS	GO:0006189	'de novo' IMP biosynthetic process
8/4179	0.1914	PROCESS	GO:0006144	purine nucleobase metabolic process
8/4179	0.1914	PROCESS	GO:0006123	mitochondrial electron transport, cytochrome c to oxygen
8/4179	0.1914	PROCESS	GO:0006122	mitochondrial electron transport, ubiquinol to cytochrome c
8/4179	0.1914	PROCESS	GO:0006116	NADH oxidation
8/4179	0.1914	PROCESS	GO:0006097	glyoxylate cycle
8/4179	0.1914	PROCESS	GO:0001731	formation of translation preinitiation complex
8/4179	0.1914	PROCESS	GO:0001558	regulation of cell growth
8/4179	0.1914	PROCESS	GO:0000741	karyogamy
8/4179	0.1914	PROCESS	GO:0000733	DNA strand renaturation
8/4179	0.1914	PROCESS	GO:0000349	generation of catalytic spliceosome for first transesterification step
8/4179	0.1914	PROCESS	GO:0000290	deadenylation-dependent decapping of nuclear-transcribed mRNA
8/4179	0.1914	PROCESS	GO:0000103	sulfate assimilation
8/4179	0.1914	PROCESS	GO:0000080	G1 phase of mitotic cell cycle
8/4179	0.1914	FUNCTION	GO:0030983	mismatched DNA binding
8/4179	0.1914	FUNCTION	GO:0016765	transferase activity, transferring alkyl or aryl (other than methyl) groups
8/4179	0.1914	FUNCTION	GO:0016409	palmitoyltransferase activity
8/4179	0.1914	FUNCTION	GO:0004579	dolichyl-diphosphooligosaccharide-protein glycotransferase activity
8/4179	0.1914	FUNCTION	GO:0001135	RNA polymerase II transcription factor recruiting transcription factor activity
8/4179	0.1914	FUNCTION	GO:0001133	sequence-specific transcription regulatory region DNA binding RNA polymerase II transcription factor recruiting transcription factor activity
8/4179	0.1914	FUNCTION	GO:0000987	core promoter proximal region sequence-specific DNA binding
8/4179	0.1914	FUNCTION	GO:0000384	first spliceosomal transesterification activity
8/4179	0.1914	FUNCTION	GO:0000171	ribonuclease MRP activity
7/4179	0.1675	PROCESS	GO:0071042	nuclear polyadenylation-dependent mRNA catabolic process
7/4179	0.1675	PROCESS	GO:0070987	error-free translesion synthesis
7/4179	0.1675	PROCESS	GO:0070682	proteasome regulatory particle assembly
7/4179	0.1675	PROCESS	GO:0070676	intralumenal vesicle formation
7/4179	0.1675	PROCESS	GO:0070096	mitochondrial outer membrane translocase complex assembly
7/4179	0.1675	PROCESS	GO:0061188	negative regulation of chromatin silencing at rDNA
7/4179	0.1675	PROCESS	GO:0051568	histone H3-K4 methylation
7/4179	0.1675	PROCESS	GO:0048309	endoplasmic reticulum inheritance
7/4179	0.1675	PROCESS	GO:0048280	vesicle fusion with Golgi apparatus
7/4179	0.1675	PROCESS	GO:0046777	protein autophosphorylation
7/4179	0.1675	PROCESS	GO:0046686	response to cadmium ion
7/4179	0.1675	PROCESS	GO:0045835	negative regulation of meiosis
7/4179	0.1675	PROCESS	GO:0045144	meiotic sister chromatid segregation
7/4179	0.1675	PROCESS	GO:0045040	protein import into mitochondrial outer membrane
7/4179	0.1675	PROCESS	GO:0043570	maintenance of DNA repeat elements
7/4179	0.1675	PROCESS	GO:0043137	DNA replication, removal of RNA primer
7/4179	0.1675	PROCESS	GO:0043007	maintenance of rDNA
7/4179	0.1675	PROCESS	GO:0042276	error-prone translesion synthesis
7/4179	0.1675	PROCESS	GO:0040020	regulation of meiosis
7/4179	0.1675	PROCESS	GO:0035269	protein O-linked mannosylation
7/4179	0.1675	PROCESS	GO:0035023	regulation of Rho protein signal transduction
7/4179	0.1675	PROCESS	GO:0034965	intronic box C/D snoRNA processing
7/4179	0.1675	PROCESS	GO:0034605	cellular response to heat
7/4179	0.1675	PROCESS	GO:0034501	protein localization to kinetochore
7/4179	0.1675	PROCESS	GO:0034475	U4 snRNA 3'-end processing
7/4179	0.1675	PROCESS	GO:0034398	telomere tethering at nuclear periphery
7/4179	0.1675	PROCESS	GO:0031081	nuclear pore distribution
7/4179	0.1675	PROCESS	GO:0030491	heteroduplex formation
7/4179	0.1675	PROCESS	GO:0030261	chromosome condensation
7/4179	0.1675	PROCESS	GO:0030026	cellular manganese ion homeostasis
7/4179	0.1675	PROCESS	GO:0019740	nitrogen utilization
7/4179	0.1675	PROCESS	GO:0019509	L-methionine salvage from methylthioadenosine
7/4179	0.1675	PROCESS	GO:0019363	pyridine nucleotide biosynthetic process
7/4179	0.1675	PROCESS	GO:0016559	peroxisome fission
7/4179	0.1675	PROCESS	GO:0010526	negative regulation of transposition, RNA-mediated
7/4179	0.1675	PROCESS	GO:0009987	cellular process
7/4179	0.1675	PROCESS	GO:0009451	RNA modification
7/4179	0.1675	PROCESS	GO:0009083	branched-chain amino acid catabolic process
7/4179	0.1675	PROCESS	GO:0008360	regulation of cell shape
7/4179	0.1675	PROCESS	GO:0007114	cell budding
7/4179	0.1675	PROCESS	GO:0007062	sister chromatid cohesion
7/4179	0.1675	PROCESS	GO:0007039	vacuolar protein catabolic process
7/4179	0.1675	PROCESS	GO:0007029	endoplasmic reticulum organization
7/4179	0.1675	PROCESS	GO:0007021	tubulin complex assembly
7/4179	0.1675	PROCESS	GO:0007010	cytoskeleton organization
7/4179	0.1675	PROCESS	GO:0007004	telomere maintenance via telomerase
7/4179	0.1675	PROCESS	GO:0006979	response to oxidative stress
7/4179	0.1675	PROCESS	GO:0006904	vesicle docking involved in exocytosis
7/4179	0.1675	PROCESS	GO:0006829	zinc ion transport
7/4179	0.1675	PROCESS	GO:0006828	manganese ion transport
7/4179	0.1675	PROCESS	GO:0006782	protoporphyrinogen IX biosynthetic process
7/4179	0.1675	PROCESS	GO:0006749	glutathione metabolic process
7/4179	0.1675	PROCESS	GO:0006626	protein targeting to mitochondrion
7/4179	0.1675	PROCESS	GO:0006620	posttranslational protein targeting to membrane
7/4179	0.1675	PROCESS	GO:0006616	SRP-dependent cotranslational protein targeting to membrane, translocation
7/4179	0.1675	PROCESS	GO:0006555	methionine metabolic process
7/4179	0.1675	PROCESS	GO:0006465	signal peptide processing
7/4179	0.1675	PROCESS	GO:0006388	tRNA splicing, via endonucleolytic cleavage and ligation
7/4179	0.1675	PROCESS	GO:0006342	chromatin silencing
7/4179	0.1675	PROCESS	GO:0006283	transcription-coupled nucleotide-excision repair
7/4179	0.1675	PROCESS	GO:0006268	DNA unwinding involved in DNA replication
7/4179	0.1675	PROCESS	GO:0006071	glycerol metabolic process
7/4179	0.1675	PROCESS	GO:0001402	signal transduction involved in filamentous growth
7/4179	0.1675	PROCESS	GO:0001101	response to acid
7/4179	0.1675	PROCESS	GO:0000972	transcription-dependent tethering of RNA polymerase II gene DNA at nuclear periphery
7/4179	0.1675	PROCESS	GO:0000372	Group I intron splicing
7/4179	0.1675	PROCESS	GO:0000321	re-entry into mitotic cell cycle after pheromone arrest
7/4179	0.1675	PROCESS	GO:0000289	nuclear-transcribed mRNA poly(A) tail shortening
7/4179	0.1675	PROCESS	GO:0000245	spliceosomal complex assembly
7/4179	0.1675	PROCESS	GO:0000154	rRNA modification
7/4179	0.1675	PROCESS	GO:0000132	establishment of mitotic spindle orientation
7/4179	0.1675	PROCESS	GO:0000114	regulation of transcription involved in G1 phase of mitotic cell cycle
7/4179	0.1675	PROCESS	GO:0000105	histidine biosynthetic process
7/4179	0.1675	PROCESS	GO:0000083	regulation of transcription involved in G1/S phase of mitotic cell cycle
7/4179	0.1675	PROCESS	GO:0000076	DNA replication checkpoint
7/4179	0.1675	PROCESS	GO:0000056	ribosomal small subunit export from nucleus
7/4179	0.1675	PROCESS	GO:0000032	cell wall mannoprotein biosynthetic process
7/4179	0.1675	PROCESS	GO:0000022	mitotic spindle elongation
7/4179	0.1675	FUNCTION	GO:0070273	phosphatidylinositol-4-phosphate binding
7/4179	0.1675	FUNCTION	GO:0048037	cofactor binding
7/4179	0.1675	FUNCTION	GO:0042578	phosphoric ester hydrolase activity
7/4179	0.1675	FUNCTION	GO:0042134	rRNA primary transcript binding
7/4179	0.1675	FUNCTION	GO:0031369	translation initiation factor binding
7/4179	0.1675	FUNCTION	GO:0017112	Rab guanyl-nucleotide exchange factor activity
7/4179	0.1675	FUNCTION	GO:0016817	hydrolase activity, acting on acid anhydrides
7/4179	0.1675	FUNCTION	GO:0016811	hydrolase activity, acting on carbon-nitrogen (but not peptide) bonds, in linear amides
7/4179	0.1675	FUNCTION	GO:0016810	hydrolase activity, acting on carbon-nitrogen (but not peptide) bonds
7/4179	0.1675	FUNCTION	GO:0016747	transferase activity, transferring acyl groups other than amino-acyl groups
7/4179	0.1675	FUNCTION	GO:0016627	oxidoreductase activity, acting on the CH-CH group of donors
7/4179	0.1675	FUNCTION	GO:0009982	pseudouridine synthase activity
7/4179	0.1675	FUNCTION	GO:0005545	1-phosphatidylinositol binding
7/4179	0.1675	FUNCTION	GO:0005100	Rho GTPase activator activity
7/4179	0.1675	FUNCTION	GO:0004806	triglyceride lipase activity
7/4179	0.1675	FUNCTION	GO:0004713	protein tyrosine kinase activity
7/4179	0.1675	FUNCTION	GO:0004693	cyclin-dependent protein serine/threonine kinase activity
7/4179	0.1675	FUNCTION	GO:0004659	prenyltransferase activity
7/4179	0.1675	FUNCTION	GO:0004601	peroxidase activity
7/4179	0.1675	FUNCTION	GO:0004540	ribonuclease activity
7/4179	0.1675	FUNCTION	GO:0004526	ribonuclease P activity
7/4179	0.1675	FUNCTION	GO:0004497	monooxygenase activity
7/4179	0.1675	FUNCTION	GO:0004091	carboxylesterase activity
7/4179	0.1675	FUNCTION	GO:0004012	phospholipid-translocating ATPase activity
7/4179	0.1675	FUNCTION	GO:0001191	RNA polymerase II transcription factor binding transcription factor activity involved in negative regulation of transcription
7/4179	0.1675	FUNCTION	GO:0001055	RNA polymerase II activity
7/4179	0.1675	FUNCTION	GO:0000990	core RNA polymerase binding transcription factor activity
7/4179	0.1675	FUNCTION	GO:0000009	alpha-1,6-mannosyltransferase activity
6/4179	0.1436	PROCESS	GO:2001209	positive regulation of transcription elongation from RNA polymerase I promoter
6/4179	0.1436	PROCESS	GO:2000221	negative regulation of pseudohyphal growth
6/4179	0.1436	PROCESS	GO:0097034	mitochondrial respiratory chain complex IV biogenesis
6/4179	0.1436	PROCESS	GO:0090262	regulation of transcription-coupled nucleotide-excision repair
6/4179	0.1436	PROCESS	GO:0071406	cellular response to methylmercury
6/4179	0.1436	PROCESS	GO:0071400	cellular response to oleic acid
6/4179	0.1436	PROCESS	GO:0071028	nuclear mRNA surveillance
6/4179	0.1436	PROCESS	GO:0070911	global genome nucleotide-excision repair
6/4179	0.1436	PROCESS	GO:0070898	RNA polymerase III transcriptional preinitiation complex assembly
6/4179	0.1436	PROCESS	GO:0070814	hydrogen sulfide biosynthetic process
6/4179	0.1436	PROCESS	GO:0070550	rDNA condensation
6/4179	0.1436	PROCESS	GO:0070058	tRNA gene clustering
6/4179	0.1436	PROCESS	GO:0051292	nuclear pore complex assembly
6/4179	0.1436	PROCESS	GO:0051260	protein homooligomerization
6/4179	0.1436	PROCESS	GO:0051056	regulation of small GTPase mediated signal transduction
6/4179	0.1436	PROCESS	GO:0048478	replication fork protection
6/4179	0.1436	PROCESS	GO:0048255	mRNA stabilization
6/4179	0.1436	PROCESS	GO:0046685	response to arsenic-containing substance
6/4179	0.1436	PROCESS	GO:0046580	negative regulation of Ras protein signal transduction
6/4179	0.1436	PROCESS	GO:0046488	phosphatidylinositol metabolic process
6/4179	0.1436	PROCESS	GO:0045041	protein import into mitochondrial intermembrane space
6/4179	0.1436	PROCESS	GO:0045002	double-strand break repair via single-strand annealing
6/4179	0.1436	PROCESS	GO:0044249	cellular biosynthetic process
6/4179	0.1436	PROCESS	GO:0043328	protein targeting to vacuole involved in ubiquitin-dependent protein catabolic process via the multivesicular body sorting pathway
6/4179	0.1436	PROCESS	GO:0043039	tRNA aminoacylation
6/4179	0.1436	PROCESS	GO:0042991	transcription factor import into nucleus
6/4179	0.1436	PROCESS	GO:0042766	nucleosome mobilization
6/4179	0.1436	PROCESS	GO:0036297	interstrand cross-link repair
6/4179	0.1436	PROCESS	GO:0035999	tetrahydrofolate interconversion
6/4179	0.1436	PROCESS	GO:0034613	cellular protein localization
6/4179	0.1436	PROCESS	GO:0034551	mitochondrial respiratory chain complex III assembly
6/4179	0.1436	PROCESS	GO:0034497	protein localization to pre-autophagosomal structure
6/4179	0.1436	PROCESS	GO:0034476	U5 snRNA 3'-end processing
6/4179	0.1436	PROCESS	GO:0034427	nuclear-transcribed mRNA catabolic process, exonucleolytic, 3'-5'
6/4179	0.1436	PROCESS	GO:0034063	stress granule assembly
6/4179	0.1436	PROCESS	GO:0033962	cytoplasmic mRNA processing body assembly
6/4179	0.1436	PROCESS	GO:0032979	protein insertion into mitochondrial membrane from inner side
6/4179	0.1436	PROCESS	GO:0032447	protein urmylation
6/4179	0.1436	PROCESS	GO:0031930	mitochondria-nucleus signaling pathway
6/4179	0.1436	PROCESS	GO:0031134	sister chromatid biorientation
6/4179	0.1436	PROCESS	GO:0031106	septin ring organization
6/4179	0.1436	PROCESS	GO:0030833	regulation of actin filament polymerization
6/4179	0.1436	PROCESS	GO:0030473	nuclear migration along microtubule
6/4179	0.1436	PROCESS	GO:0019752	carboxylic acid metabolic process
6/4179	0.1436	PROCESS	GO:0019722	calcium-mediated signaling
6/4179	0.1436	PROCESS	GO:0018345	protein palmitoylation
6/4179	0.1436	PROCESS	GO:0017148	negative regulation of translation
6/4179	0.1436	PROCESS	GO:0016125	sterol metabolic process
6/4179	0.1436	PROCESS	GO:0015918	sterol transport
6/4179	0.1436	PROCESS	GO:0015696	ammonium transport
6/4179	0.1436	PROCESS	GO:0010696	positive regulation of spindle pole body separation
6/4179	0.1436	PROCESS	GO:0009267	cellular response to starvation
6/4179	0.1436	PROCESS	GO:0009263	deoxyribonucleotide biosynthetic process
6/4179	0.1436	PROCESS	GO:0009231	riboflavin biosynthetic process
6/4179	0.1436	PROCESS	GO:0009228	thiamine biosynthetic process
6/4179	0.1436	PROCESS	GO:0009113	purine nucleobase biosynthetic process
6/4179	0.1436	PROCESS	GO:0009088	threonine biosynthetic process
6/4179	0.1436	PROCESS	GO:0008156	negative regulation of DNA replication
6/4179	0.1436	PROCESS	GO:0007346	regulation of mitotic cell cycle
6/4179	0.1436	PROCESS	GO:0007323	peptide pheromone maturation
6/4179	0.1436	PROCESS	GO:0007231	osmosensory signaling pathway
6/4179	0.1436	PROCESS	GO:0007186	G-protein coupled receptor signaling pathway
6/4179	0.1436	PROCESS	GO:0007089	traversing start control point of mitotic cell cycle
6/4179	0.1436	PROCESS	GO:0007088	regulation of mitosis
6/4179	0.1436	PROCESS	GO:0006998	nuclear envelope organization
6/4179	0.1436	PROCESS	GO:0006839	mitochondrial transport
6/4179	0.1436	PROCESS	GO:0006825	copper ion transport
6/4179	0.1436	PROCESS	GO:0006813	potassium ion transport
6/4179	0.1436	PROCESS	GO:0006656	phosphatidylcholine biosynthetic process
6/4179	0.1436	PROCESS	GO:0006624	vacuolar protein processing
6/4179	0.1436	PROCESS	GO:0006617	SRP-dependent cotranslational protein targeting to membrane, signal sequence recognition
6/4179	0.1436	PROCESS	GO:0006569	tryptophan catabolic process
6/4179	0.1436	PROCESS	GO:0006525	arginine metabolic process
6/4179	0.1436	PROCESS	GO:0006501	C-terminal protein lipidation
6/4179	0.1436	PROCESS	GO:0006490	oligosaccharide-lipid intermediate biosynthetic process
6/4179	0.1436	PROCESS	GO:0006488	dolichol-linked oligosaccharide biosynthetic process
6/4179	0.1436	PROCESS	GO:0006474	N-terminal protein amino acid acetylation
6/4179	0.1436	PROCESS	GO:0006458	'de novo' protein folding
6/4179	0.1436	PROCESS	GO:0006401	RNA catabolic process
6/4179	0.1436	PROCESS	GO:0006370	7-methylguanosine mRNA capping
6/4179	0.1436	PROCESS	GO:0006362	transcription elongation from RNA polymerase I promoter
6/4179	0.1436	PROCESS	GO:0006336	DNA replication-independent nucleosome assembly
6/4179	0.1436	PROCESS	GO:0006221	pyrimidine nucleotide biosynthetic process
6/4179	0.1436	PROCESS	GO:0006066	alcohol metabolic process
6/4179	0.1436	PROCESS	GO:0006000	fructose metabolic process
6/4179	0.1436	PROCESS	GO:0001510	RNA methylation
6/4179	0.1436	PROCESS	GO:0000902	cell morphogenesis
6/4179	0.1436	PROCESS	GO:0000706	meiotic DNA double-strand break processing
6/4179	0.1436	PROCESS	GO:0000492	box C/D snoRNP assembly
6/4179	0.1436	PROCESS	GO:0000436	carbon catabolite activation of transcription from RNA polymerase II promoter
6/4179	0.1436	PROCESS	GO:0000433	negative regulation of transcription from RNA polymerase II promoter by glucose
6/4179	0.1436	PROCESS	GO:0000350	generation of catalytic spliceosome for second transesterification step
6/4179	0.1436	PROCESS	GO:0000278	mitotic cell cycle
6/4179	0.1436	PROCESS	GO:0000266	mitochondrial fission
6/4179	0.1436	PROCESS	GO:0000256	allantoin catabolic process
6/4179	0.1436	FUNCTION	GO:0050253	retinyl-palmitate esterase activity
6/4179	0.1436	FUNCTION	GO:0043047	single-stranded telomeric DNA binding
6/4179	0.1436	FUNCTION	GO:0042800	histone methyltransferase activity (H3-K4 specific)
6/4179	0.1436	FUNCTION	GO:0031386	protein tag
6/4179	0.1436	FUNCTION	GO:0030976	thiamine pyrophosphate binding
6/4179	0.1436	FUNCTION	GO:0030554	adenyl nucleotide binding
6/4179	0.1436	FUNCTION	GO:0030295	protein kinase activator activity
6/4179	0.1436	FUNCTION	GO:0030145	manganese ion binding
6/4179	0.1436	FUNCTION	GO:0015450	P-P-bond-hydrolysis-driven protein transmembrane transporter activity
6/4179	0.1436	FUNCTION	GO:0008599	protein phosphatase type 1 regulator activity
6/4179	0.1436	FUNCTION	GO:0008519	ammonium transmembrane transporter activity
6/4179	0.1436	FUNCTION	GO:0008312	7S RNA binding
6/4179	0.1436	FUNCTION	GO:0008138	protein tyrosine/serine/threonine phosphatase activity
6/4179	0.1436	FUNCTION	GO:0008121	ubiquinol-cytochrome-c reductase activity
6/4179	0.1436	FUNCTION	GO:0008028	monocarboxylic acid transmembrane transporter activity
6/4179	0.1436	FUNCTION	GO:0005385	zinc ion transmembrane transporter activity
6/4179	0.1436	FUNCTION	GO:0005381	iron ion transmembrane transporter activity
6/4179	0.1436	FUNCTION	GO:0005089	Rho guanyl-nucleotide exchange factor activity
6/4179	0.1436	FUNCTION	GO:0004197	cysteine-type endopeptidase activity
6/4179	0.1436	FUNCTION	GO:0003777	microtubule motor activity
6/4179	0.1436	FUNCTION	GO:0003774	motor activity
6/4179	0.1436	FUNCTION	GO:0003756	protein disulfide isomerase activity
6/4179	0.1436	FUNCTION	GO:0003747	translation release factor activity
6/4179	0.1436	FUNCTION	GO:0003712	transcription cofactor activity
6/4179	0.1436	FUNCTION	GO:0003689	DNA clamp loader activity
6/4179	0.1436	FUNCTION	GO:0000991	core RNA polymerase II binding transcription factor activity
6/4179	0.1436	FUNCTION	GO:0000774	adenyl-nucleotide exchange factor activity
6/4179	0.1436	FUNCTION	GO:0000404	loop DNA binding
6/4179	0.1436	FUNCTION	GO:0000400	four-way junction DNA binding
6/4179	0.1436	FUNCTION	GO:0000014	single-stranded DNA endodeoxyribonuclease activity
5/4179	0.1196	PROCESS	GO:1990116	ribosome-associated ubiquitin-dependent protein catabolic process
5/4179	0.1196	PROCESS	GO:0090158	endoplasmic reticulum membrane organization
5/4179	0.1196	PROCESS	GO:0071805	potassium ion transmembrane transport
5/4179	0.1196	PROCESS	GO:0071629	cytoplasm-associated proteasomal ubiquitin-dependent protein catabolic process
5/4179	0.1196	PROCESS	GO:0071037	nuclear polyadenylation-dependent snRNA catabolic process
5/4179	0.1196	PROCESS	GO:0071036	nuclear polyadenylation-dependent snoRNA catabolic process
5/4179	0.1196	PROCESS	GO:0071031	nuclear mRNA surveillance of mRNA 3'-end processing
5/4179	0.1196	PROCESS	GO:0070941	eisosome assembly
5/4179	0.1196	PROCESS	GO:0070124	mitochondrial translational initiation
5/4179	0.1196	PROCESS	GO:0060304	regulation of phosphatidylinositol dephosphorylation
5/4179	0.1196	PROCESS	GO:0060277	negative regulation of transcription involved in G1 phase of mitotic cell cycle
5/4179	0.1196	PROCESS	GO:0051598	meiotic recombination checkpoint
5/4179	0.1196	PROCESS	GO:0051382	kinetochore assembly
5/4179	0.1196	PROCESS	GO:0050821	protein stabilization
5/4179	0.1196	PROCESS	GO:0048278	vesicle docking
5/4179	0.1196	PROCESS	GO:0048017	inositol lipid-mediated signaling
5/4179	0.1196	PROCESS	GO:0046677	response to antibiotic
5/4179	0.1196	PROCESS	GO:0046513	ceramide biosynthetic process
5/4179	0.1196	PROCESS	GO:0045903	positive regulation of translational fidelity
5/4179	0.1196	PROCESS	GO:0045807	positive regulation of endocytosis
5/4179	0.1196	PROCESS	GO:0045721	negative regulation of gluconeogenesis
5/4179	0.1196	PROCESS	GO:0045333	cellular respiration
5/4179	0.1196	PROCESS	GO:0045332	phospholipid translocation
5/4179	0.1196	PROCESS	GO:0045143	homologous chromosome segregation
5/4179	0.1196	PROCESS	GO:0044205	'de novo' UMP biosynthetic process
5/4179	0.1196	PROCESS	GO:0043629	ncRNA polyadenylation
5/4179	0.1196	PROCESS	GO:0043619	regulation of transcription from RNA polymerase II promoter in response to oxidative stress
5/4179	0.1196	PROCESS	GO:0043618	regulation of transcription from RNA polymerase II promoter in response to stress
5/4179	0.1196	PROCESS	GO:0043254	regulation of protein complex assembly
5/4179	0.1196	PROCESS	GO:0042791	5S class rRNA transcription from RNA polymerase III type 1 promoter
5/4179	0.1196	PROCESS	GO:0036228	protein targeting to nuclear inner membrane
5/4179	0.1196	PROCESS	GO:0035376	sterol import
5/4179	0.1196	PROCESS	GO:0034503	protein localization to nucleolar rDNA repeats
5/4179	0.1196	PROCESS	GO:0032958	inositol phosphate biosynthetic process
5/4179	0.1196	PROCESS	GO:0032312	regulation of ARF GTPase activity
5/4179	0.1196	PROCESS	GO:0031167	rRNA methylation
5/4179	0.1196	PROCESS	GO:0031120	snRNA pseudouridine synthesis
5/4179	0.1196	PROCESS	GO:0031119	tRNA pseudouridine synthesis
5/4179	0.1196	PROCESS	GO:0031087	deadenylation-independent decapping of nuclear-transcribed mRNA
5/4179	0.1196	PROCESS	GO:0019933	cAMP-mediated signaling
5/4179	0.1196	PROCESS	GO:0017183	peptidyl-diphthamide biosynthetic process from peptidyl-histidine
5/4179	0.1196	PROCESS	GO:0016479	negative regulation of transcription from RNA polymerase I promoter
5/4179	0.1196	PROCESS	GO:0016239	positive regulation of macroautophagy
5/4179	0.1196	PROCESS	GO:0016075	rRNA catabolic process
5/4179	0.1196	PROCESS	GO:0015909	long-chain fatty acid transport
5/4179	0.1196	PROCESS	GO:0015758	glucose transport
5/4179	0.1196	PROCESS	GO:0010969	regulation of pheromone-dependent signal transduction involved in conjugation with cellular fusion
5/4179	0.1196	PROCESS	GO:0010525	regulation of transposition, RNA-mediated
5/4179	0.1196	PROCESS	GO:0010520	regulation of reciprocal meiotic recombination
5/4179	0.1196	PROCESS	GO:0010458	exit from mitosis
5/4179	0.1196	PROCESS	GO:0010038	response to metal ion
5/4179	0.1196	PROCESS	GO:0009968	negative regulation of signal transduction
5/4179	0.1196	PROCESS	GO:0009395	phospholipid catabolic process
5/4179	0.1196	PROCESS	GO:0009156	ribonucleoside monophosphate biosynthetic process
5/4179	0.1196	PROCESS	GO:0009102	biotin biosynthetic process
5/4179	0.1196	PROCESS	GO:0009099	valine biosynthetic process
5/4179	0.1196	PROCESS	GO:0008655	pyrimidine-containing compound salvage
5/4179	0.1196	PROCESS	GO:0008272	sulfate transport
5/4179	0.1196	PROCESS	GO:0007535	donor selection
5/4179	0.1196	PROCESS	GO:0007155	cell adhesion
5/4179	0.1196	PROCESS	GO:0007032	endosome organization
5/4179	0.1196	PROCESS	GO:0007018	microtubule-based movement
5/4179	0.1196	PROCESS	GO:0006986	response to unfolded protein
5/4179	0.1196	PROCESS	GO:0006855	drug transmembrane transport
5/4179	0.1196	PROCESS	GO:0006814	sodium ion transport
5/4179	0.1196	PROCESS	GO:0006808	regulation of nitrogen utilization
5/4179	0.1196	PROCESS	GO:0006801	superoxide metabolic process
5/4179	0.1196	PROCESS	GO:0006751	glutathione catabolic process
5/4179	0.1196	PROCESS	GO:0006740	NADPH regeneration
5/4179	0.1196	PROCESS	GO:0006661	phosphatidylinositol biosynthetic process
5/4179	0.1196	PROCESS	GO:0006646	phosphatidylethanolamine biosynthetic process
5/4179	0.1196	PROCESS	GO:0006644	phospholipid metabolic process
5/4179	0.1196	PROCESS	GO:0006627	protein processing involved in protein targeting to mitochondrion
5/4179	0.1196	PROCESS	GO:0006621	protein retention in ER lumen
5/4179	0.1196	PROCESS	GO:0006491	N-glycan processing
5/4179	0.1196	PROCESS	GO:0006356	regulation of transcription from RNA polymerase I promoter
5/4179	0.1196	PROCESS	GO:0006278	RNA-dependent DNA replication
5/4179	0.1196	PROCESS	GO:0006207	'de novo' pyrimidine nucleobase biosynthetic process
5/4179	0.1196	PROCESS	GO:0006166	purine ribonucleoside salvage
5/4179	0.1196	PROCESS	GO:0006121	mitochondrial electron transport, succinate to ubiquinone
5/4179	0.1196	PROCESS	GO:0006078	(1->6)-beta-D-glucan biosynthetic process
5/4179	0.1196	PROCESS	GO:0006048	UDP-N-acetylglucosamine biosynthetic process
5/4179	0.1196	PROCESS	GO:0006015	5-phosphoribose 1-diphosphate biosynthetic process
5/4179	0.1196	PROCESS	GO:0001324	age-dependent response to oxidative stress involved in chronological cell aging
5/4179	0.1196	PROCESS	GO:0001113	transcriptional open complex formation at RNA polymerase II promoter
5/4179	0.1196	PROCESS	GO:0001100	negative regulation of exit from mitosis
5/4179	0.1196	PROCESS	GO:0000947	amino acid catabolic process to alcohol via Ehrlich pathway
5/4179	0.1196	PROCESS	GO:0000712	resolution of meiotic recombination intermediates
5/4179	0.1196	PROCESS	GO:0000390	spliceosomal complex disassembly
5/4179	0.1196	PROCESS	GO:0000165	MAPK cascade
5/4179	0.1196	PROCESS	GO:0000162	tryptophan biosynthetic process
5/4179	0.1196	PROCESS	GO:0000096	sulfur amino acid metabolic process
5/4179	0.1196	FUNCTION	GO:0070300	phosphatidic acid binding
5/4179	0.1196	FUNCTION	GO:0051920	peroxiredoxin activity
5/4179	0.1196	FUNCTION	GO:0046970	NAD-dependent histone deacetylase activity (H4-K16 specific)
5/4179	0.1196	FUNCTION	GO:0046969	NAD-dependent histone deacetylase activity (H3-K9 specific)
5/4179	0.1196	FUNCTION	GO:0043142	single-stranded DNA-dependent ATPase activity
5/4179	0.1196	FUNCTION	GO:0043141	ATP-dependent 5'-3' DNA helicase activity
5/4179	0.1196	FUNCTION	GO:0042277	peptide binding
5/4179	0.1196	FUNCTION	GO:0042124	1,3-beta-glucanosyltransferase activity
5/4179	0.1196	FUNCTION	GO:0032041	NAD-dependent histone deacetylase activity (H3-K14 specific)
5/4179	0.1196	FUNCTION	GO:0031490	chromatin DNA binding
5/4179	0.1196	FUNCTION	GO:0031072	heat shock protein binding
5/4179	0.1196	FUNCTION	GO:0030246	carbohydrate binding
5/4179	0.1196	FUNCTION	GO:0022890	inorganic cation transmembrane transporter activity
5/4179	0.1196	FUNCTION	GO:0017137	Rab GTPase binding
5/4179	0.1196	FUNCTION	GO:0017108	5'-flap endonuclease activity
5/4179	0.1196	FUNCTION	GO:0016884	carbon-nitrogen ligase activity, with glutamine as amido-N-donor
5/4179	0.1196	FUNCTION	GO:0016868	intramolecular transferase activity, phosphotransferases
5/4179	0.1196	FUNCTION	GO:0016820	hydrolase activity, acting on acid anhydrides, catalyzing transmembrane movement of substances
5/4179	0.1196	FUNCTION	GO:0016763	transferase activity, transferring pentosyl groups
5/4179	0.1196	FUNCTION	GO:0016702	oxidoreductase activity, acting on single donors with incorporation of molecular oxygen, incorporation of two atoms of oxygen
5/4179	0.1196	FUNCTION	GO:0016279	protein-lysine N-methyltransferase activity
5/4179	0.1196	FUNCTION	GO:0016209	antioxidant activity
5/4179	0.1196	FUNCTION	GO:0015293	symporter activity
5/4179	0.1196	FUNCTION	GO:0015248	sterol transporter activity
5/4179	0.1196	FUNCTION	GO:0008526	phosphatidylinositol transporter activity
5/4179	0.1196	FUNCTION	GO:0008525	phosphatidylcholine transporter activity
5/4179	0.1196	FUNCTION	GO:0008379	thioredoxin peroxidase activity
5/4179	0.1196	FUNCTION	GO:0008374	O-acyltransferase activity
5/4179	0.1196	FUNCTION	GO:0008198	ferrous iron binding
5/4179	0.1196	FUNCTION	GO:0008177	succinate dehydrogenase (ubiquinone) activity
5/4179	0.1196	FUNCTION	GO:0008173	RNA methyltransferase activity
5/4179	0.1196	FUNCTION	GO:0008142	oxysterol binding
5/4179	0.1196	FUNCTION	GO:0008139	nuclear localization sequence binding
5/4179	0.1196	FUNCTION	GO:0008060	ARF GTPase activator activity
5/4179	0.1196	FUNCTION	GO:0005315	inorganic phosphate transmembrane transporter activity
5/4179	0.1196	FUNCTION	GO:0005216	ion channel activity
5/4179	0.1196	FUNCTION	GO:0005086	ARF guanyl-nucleotide exchange factor activity
5/4179	0.1196	FUNCTION	GO:0004749	ribose phosphate diphosphokinase activity
5/4179	0.1196	FUNCTION	GO:0004707	MAP kinase activity
5/4179	0.1196	FUNCTION	GO:0004652	polynucleotide adenylyltransferase activity
5/4179	0.1196	FUNCTION	GO:0004602	glutathione peroxidase activity
5/4179	0.1196	FUNCTION	GO:0004396	hexokinase activity
5/4179	0.1196	FUNCTION	GO:0004190	aspartic-type endopeptidase activity
5/4179	0.1196	FUNCTION	GO:0004169	dolichyl-phosphate-mannose-protein mannosyltransferase activity
5/4179	0.1196	FUNCTION	GO:0004026	alcohol O-acetyltransferase activity
5/4179	0.1196	FUNCTION	GO:0004022	alcohol dehydrogenase (NAD) activity
5/4179	0.1196	FUNCTION	GO:0002161	aminoacyl-tRNA editing activity
5/4179	0.1196	FUNCTION	GO:0001129	TBP-class protein binding RNA polymerase II transcription factor activity involved in preinitiation complex assembly
5/4179	0.1196	FUNCTION	GO:0001002	RNA polymerase III type 1 promoter sequence-specific DNA binding
5/4179	0.1196	FUNCTION	GO:0000293	ferric-chelate reductase activity
5/4179	0.1196	FUNCTION	GO:0000175	3'-5'-exoribonuclease activity
5/4179	0.1196	FUNCTION	GO:0000026	alpha-1,2-mannosyltransferase activity
4/4179	0.0957	PROCESS	GO:2001173	regulation of histone H2B conserved C-terminal lysine ubiquitination
4/4179	0.0957	PROCESS	GO:2001165	positive regulation of phosphorylation of RNA polymerase II C-terminal domain serine 2 residues
4/4179	0.0957	PROCESS	GO:2000220	regulation of pseudohyphal growth
4/4179	0.0957	PROCESS	GO:0090522	vesicle tethering involved in exocytosis
4/4179	0.0957	PROCESS	GO:0090338	positive regulation of formin-nucleated actin cable assembly
4/4179	0.0957	PROCESS	GO:0090282	positive regulation of transcription involved in G2/M transition of mitotic cell cycle
4/4179	0.0957	PROCESS	GO:0090002	establishment of protein localization to plasma membrane
4/4179	0.0957	PROCESS	GO:0072668	tubulin complex biogenesis
4/4179	0.0957	PROCESS	GO:0071712	ER-associated misfolded protein catabolic process
4/4179	0.0957	PROCESS	GO:0071630	nucleus-associated proteasomal ubiquitin-dependent protein catabolic process
4/4179	0.0957	PROCESS	GO:0071459	protein localization to chromosome, centromeric region
4/4179	0.0957	PROCESS	GO:0071454	cellular response to anoxia
4/4179	0.0957	PROCESS	GO:0071033	nuclear retention of pre-mRNA at the site of transcription
4/4179	0.0957	PROCESS	GO:0070933	histone H4 deacetylation
4/4179	0.0957	PROCESS	GO:0070932	histone H3 deacetylation
4/4179	0.0957	PROCESS	GO:0070588	calcium ion transmembrane transport
4/4179	0.0957	PROCESS	GO:0061395	positive regulation of transcription from RNA polymerase II promoter in response to arsenic-containing substance
4/4179	0.0957	PROCESS	GO:0060963	positive regulation of ribosomal protein gene transcription from RNA polymerase II promoter
4/4179	0.0957	PROCESS	GO:0060188	regulation of protein desumoylation
4/4179	0.0957	PROCESS	GO:0055129	L-proline biosynthetic process
4/4179	0.0957	PROCESS	GO:0051654	establishment of mitochondrion localization
4/4179	0.0957	PROCESS	GO:0051646	mitochondrion localization
4/4179	0.0957	PROCESS	GO:0051304	chromosome separation
4/4179	0.0957	PROCESS	GO:0051228	mitotic spindle disassembly
4/4179	0.0957	PROCESS	GO:0051131	chaperone-mediated protein complex assembly
4/4179	0.0957	PROCESS	GO:0051090	regulation of sequence-specific DNA binding transcription factor activity
4/4179	0.0957	PROCESS	GO:0051083	'de novo' cotranslational protein folding
4/4179	0.0957	PROCESS	GO:0050790	regulation of catalytic activity
4/4179	0.0957	PROCESS	GO:0048279	vesicle fusion with endoplasmic reticulum
4/4179	0.0957	PROCESS	GO:0048193	Golgi vesicle transport
4/4179	0.0957	PROCESS	GO:0046656	folic acid biosynthetic process
4/4179	0.0957	PROCESS	GO:0046654	tetrahydrofolate biosynthetic process
4/4179	0.0957	PROCESS	GO:0046474	glycerophospholipid biosynthetic process
4/4179	0.0957	PROCESS	GO:0045947	negative regulation of translational initiation
4/4179	0.0957	PROCESS	GO:0045892	negative regulation of transcription, DNA-dependent
4/4179	0.0957	PROCESS	GO:0045732	positive regulation of protein catabolic process
4/4179	0.0957	PROCESS	GO:0045719	negative regulation of glycogen biosynthetic process
4/4179	0.0957	PROCESS	GO:0045141	meiotic telomere clustering
4/4179	0.0957	PROCESS	GO:0045048	protein insertion into ER membrane
4/4179	0.0957	PROCESS	GO:0044774	mitotic DNA integrity checkpoint
4/4179	0.0957	PROCESS	GO:0044206	UMP salvage
4/4179	0.0957	PROCESS	GO:0043457	regulation of cellular respiration
4/4179	0.0957	PROCESS	GO:0043086	negative regulation of catalytic activity
4/4179	0.0957	PROCESS	GO:0043085	positive regulation of catalytic activity
4/4179	0.0957	PROCESS	GO:0042256	mature ribosome assembly
4/4179	0.0957	PROCESS	GO:0042149	cellular response to glucose starvation
4/4179	0.0957	PROCESS	GO:0036010	protein localization to endosome
4/4179	0.0957	PROCESS	GO:0036003	positive regulation of transcription from RNA polymerase II promoter in response to stress
4/4179	0.0957	PROCESS	GO:0035753	maintenance of DNA trinucleotide repeats
4/4179	0.0957	PROCESS	GO:0035542	regulation of SNARE complex assembly
4/4179	0.0957	PROCESS	GO:0035392	maintenance of chromatin silencing at telomere
4/4179	0.0957	PROCESS	GO:0035066	positive regulation of histone acetylation
4/4179	0.0957	PROCESS	GO:0034517	ribophagy
4/4179	0.0957	PROCESS	GO:0034354	'de novo' NAD biosynthetic process from tryptophan
4/4179	0.0957	PROCESS	GO:0034314	Arp2/3 complex-mediated actin nucleation
4/4179	0.0957	PROCESS	GO:0033014	tetrapyrrole biosynthetic process
4/4179	0.0957	PROCESS	GO:0032974	amino acid transmembrane export from vacuole
4/4179	0.0957	PROCESS	GO:0032786	positive regulation of DNA-dependent transcription, elongation
4/4179	0.0957	PROCESS	GO:0032781	positive regulation of ATPase activity
4/4179	0.0957	PROCESS	GO:0032320	positive regulation of Ras GTPase activity
4/4179	0.0957	PROCESS	GO:0032120	ascospore-type prospore membrane assembly
4/4179	0.0957	PROCESS	GO:0031936	negative regulation of chromatin silencing
4/4179	0.0957	PROCESS	GO:0031497	chromatin assembly
4/4179	0.0957	PROCESS	GO:0031335	regulation of sulfur amino acid metabolic process
4/4179	0.0957	PROCESS	GO:0031321	ascospore-type prospore assembly
4/4179	0.0957	PROCESS	GO:0031297	replication fork processing
4/4179	0.0957	PROCESS	GO:0030970	retrograde protein transport, ER to cytosol
4/4179	0.0957	PROCESS	GO:0030100	regulation of endocytosis
4/4179	0.0957	PROCESS	GO:0030007	cellular potassium ion homeostasis
4/4179	0.0957	PROCESS	GO:0030003	cellular cation homeostasis
4/4179	0.0957	PROCESS	GO:0019433	triglyceride catabolic process
4/4179	0.0957	PROCESS	GO:0019346	transsulfuration
4/4179	0.0957	PROCESS	GO:0018279	protein N-linked glycosylation via asparagine
4/4179	0.0957	PROCESS	GO:0016574	histone ubiquitination
4/4179	0.0957	PROCESS	GO:0016562	protein import into peroxisome matrix, receptor recycling
4/4179	0.0957	PROCESS	GO:0016255	attachment of GPI anchor to protein
4/4179	0.0957	PROCESS	GO:0016242	negative regulation of macroautophagy
4/4179	0.0957	PROCESS	GO:0016233	telomere capping
4/4179	0.0957	PROCESS	GO:0016071	mRNA metabolic process
4/4179	0.0957	PROCESS	GO:0016024	CDP-diacylglycerol biosynthetic process
4/4179	0.0957	PROCESS	GO:0015891	siderophore transport
4/4179	0.0957	PROCESS	GO:0015851	nucleobase transport
4/4179	0.0957	PROCESS	GO:0010629	negative regulation of gene expression
4/4179	0.0957	PROCESS	GO:0010466	negative regulation of peptidase activity
4/4179	0.0957	PROCESS	GO:0010388	cullin deneddylation
4/4179	0.0957	PROCESS	GO:0009423	chorismate biosynthetic process
4/4179	0.0957	PROCESS	GO:0009303	rRNA transcription
4/4179	0.0957	PROCESS	GO:0008615	pyridoxine biosynthetic process
4/4179	0.0957	PROCESS	GO:0008612	peptidyl-lysine modification to hypusine
4/4179	0.0957	PROCESS	GO:0008608	attachment of spindle microtubules to kinetochore
4/4179	0.0957	PROCESS	GO:0008053	mitochondrial fusion
4/4179	0.0957	PROCESS	GO:0007533	mating type switching
4/4179	0.0957	PROCESS	GO:0007329	positive regulation of transcription from RNA polymerase II promoter by pheromones
4/4179	0.0957	PROCESS	GO:0007070	negative regulation of transcription from RNA polymerase II promoter during mitosis
4/4179	0.0957	PROCESS	GO:0007017	microtubule-based process
4/4179	0.0957	PROCESS	GO:0007007	inner mitochondrial membrane organization
4/4179	0.0957	PROCESS	GO:0006972	hyperosmotic response
4/4179	0.0957	PROCESS	GO:0006898	receptor-mediated endocytosis
4/4179	0.0957	PROCESS	GO:0006892	post-Golgi vesicle-mediated transport
4/4179	0.0957	PROCESS	GO:0006885	regulation of pH
4/4179	0.0957	PROCESS	GO:0006850	mitochondrial pyruvate transport
4/4179	0.0957	PROCESS	GO:0006796	phosphate-containing compound metabolic process
4/4179	0.0957	PROCESS	GO:0006790	sulfur compound metabolic process
4/4179	0.0957	PROCESS	GO:0006750	glutathione biosynthetic process
4/4179	0.0957	PROCESS	GO:0006673	inositolphosphoceramide metabolic process
4/4179	0.0957	PROCESS	GO:0006672	ceramide metabolic process
4/4179	0.0957	PROCESS	GO:0006662	glycerol ether metabolic process
4/4179	0.0957	PROCESS	GO:0006592	ornithine biosynthetic process
4/4179	0.0957	PROCESS	GO:0006564	L-serine biosynthetic process
4/4179	0.0957	PROCESS	GO:0006561	proline biosynthetic process
4/4179	0.0957	PROCESS	GO:0006559	L-phenylalanine catabolic process
4/4179	0.0957	PROCESS	GO:0006546	glycine catabolic process
4/4179	0.0957	PROCESS	GO:0006544	glycine metabolic process
4/4179	0.0957	PROCESS	GO:0006452	translational frameshifting
4/4179	0.0957	PROCESS	GO:0006449	regulation of translational termination
4/4179	0.0957	PROCESS	GO:0006363	termination of RNA polymerase I transcription
4/4179	0.0957	PROCESS	GO:0006359	regulation of transcription from RNA polymerase III promoter
4/4179	0.0957	PROCESS	GO:0006279	premeiotic DNA replication
4/4179	0.0957	PROCESS	GO:0006275	regulation of DNA replication
4/4179	0.0957	PROCESS	GO:0006265	DNA topological change
4/4179	0.0957	PROCESS	GO:0006102	isocitrate metabolic process
4/4179	0.0957	PROCESS	GO:0006032	chitin catabolic process
4/4179	0.0957	PROCESS	GO:0006031	chitin biosynthetic process
4/4179	0.0957	PROCESS	GO:0006013	mannose metabolic process
4/4179	0.0957	PROCESS	GO:0006003	fructose 2,6-bisphosphate metabolic process
4/4179	0.0957	PROCESS	GO:0005992	trehalose biosynthetic process
4/4179	0.0957	PROCESS	GO:0002143	tRNA wobble position uridine thiolation
4/4179	0.0957	PROCESS	GO:0001080	nitrogen catabolite activation of transcription from RNA polymerase II promoter
4/4179	0.0957	PROCESS	GO:0001041	transcription from a RNA polymerase III hybrid type promoter
4/4179	0.0957	PROCESS	GO:0001015	snoRNA transcription from an RNA polymerase II promoter
4/4179	0.0957	PROCESS	GO:0001009	transcription from RNA polymerase III type 2 promoter
4/4179	0.0957	PROCESS	GO:0000920	cytokinetic cell separation
4/4179	0.0957	PROCESS	GO:0000915	cytokinesis, actomyosin contractile ring assembly
4/4179	0.0957	PROCESS	GO:0000755	cytogamy
4/4179	0.0957	PROCESS	GO:0000743	nuclear migration involved in conjugation with cellular fusion
4/4179	0.0957	PROCESS	GO:0000735	removal of nonhomologous ends
4/4179	0.0957	PROCESS	GO:0000729	DNA double-strand break processing
4/4179	0.0957	PROCESS	GO:0000301	retrograde transport, vesicle recycling within Golgi
4/4179	0.0957	PROCESS	GO:0000296	spermine transport
4/4179	0.0957	PROCESS	GO:0000272	polysaccharide catabolic process
4/4179	0.0957	PROCESS	GO:0000226	microtubule cytoskeleton organization
4/4179	0.0957	PROCESS	GO:0000196	MAPK cascade involved in cell wall biogenesis
4/4179	0.0957	PROCESS	GO:0000160	phosphorelay signal transduction system
4/4179	0.0957	PROCESS	GO:0000078	cell shape checkpoint
4/4179	0.0957	PROCESS	GO:0000075	cell cycle checkpoint
4/4179	0.0957	PROCESS	GO:0000073	spindle pole body separation
4/4179	0.0957	PROCESS	GO:0000019	regulation of mitotic recombination
4/4179	0.0957	FUNCTION	GO:0097372	NAD-dependent histone deacetylase activity (H3-K18 specific)
4/4179	0.0957	FUNCTION	GO:0070577	histone acetyl-lysine binding
4/4179	0.0957	FUNCTION	GO:0051377	mannose-ethanolamine phosphotransferase activity
4/4179	0.0957	FUNCTION	GO:0050291	sphingosine N-acyltransferase activity
4/4179	0.0957	FUNCTION	GO:0047429	nucleoside-triphosphate diphosphatase activity
4/4179	0.0957	FUNCTION	GO:0046912	transferase activity, transferring acyl groups, acyl groups converted into alkyl on transfer
4/4179	0.0957	FUNCTION	GO:0043813	phosphatidylinositol-3,5-bisphosphate 5-phosphatase activity
4/4179	0.0957	FUNCTION	GO:0042802	identical protein binding
4/4179	0.0957	FUNCTION	GO:0042623	ATPase activity, coupled
4/4179	0.0957	FUNCTION	GO:0042171	lysophosphatidic acid acyltransferase activity
4/4179	0.0957	FUNCTION	GO:0034739	histone deacetylase activity (H4-K16 specific)
4/4179	0.0957	FUNCTION	GO:0034450	ubiquitin-ubiquitin ligase activity
4/4179	0.0957	FUNCTION	GO:0032135	DNA insertion or deletion binding
4/4179	0.0957	FUNCTION	GO:0032129	histone deacetylase activity (H3-K9 specific)
4/4179	0.0957	FUNCTION	GO:0031683	G-protein beta/gamma-subunit complex binding
4/4179	0.0957	FUNCTION	GO:0031078	histone deacetylase activity (H3-K14 specific)
4/4179	0.0957	FUNCTION	GO:0030943	mitochondrion targeting sequence binding
4/4179	0.0957	FUNCTION	GO:0030414	peptidase inhibitor activity
4/4179	0.0957	FUNCTION	GO:0019789	SUMO ligase activity
4/4179	0.0957	FUNCTION	GO:0019776	Atg8 ligase activity
4/4179	0.0957	FUNCTION	GO:0019239	deaminase activity
4/4179	0.0957	FUNCTION	GO:0017171	serine hydrolase activity
4/4179	0.0957	FUNCTION	GO:0017057	6-phosphogluconolactonase activity
4/4179	0.0957	FUNCTION	GO:0016876	ligase activity, forming aminoacyl-tRNA and related compounds
4/4179	0.0957	FUNCTION	GO:0016780	phosphotransferase activity, for other substituted phosphate groups
4/4179	0.0957	FUNCTION	GO:0015631	tubulin binding
4/4179	0.0957	FUNCTION	GO:0015238	drug transmembrane transporter activity
4/4179	0.0957	FUNCTION	GO:0015205	nucleobase transmembrane transporter activity
4/4179	0.0957	FUNCTION	GO:0015203	polyamine transmembrane transporter activity
4/4179	0.0957	FUNCTION	GO:0015193	L-proline transmembrane transporter activity
4/4179	0.0957	FUNCTION	GO:0015116	sulfate transmembrane transporter activity
4/4179	0.0957	FUNCTION	GO:0015036	disulfide oxidoreductase activity
4/4179	0.0957	FUNCTION	GO:0009378	four-way junction helicase activity
4/4179	0.0957	FUNCTION	GO:0008601	protein phosphatase type 2A regulator activity
4/4179	0.0957	FUNCTION	GO:0008408	3'-5' exonuclease activity
4/4179	0.0957	FUNCTION	GO:0008310	single-stranded DNA 3'-5' exodeoxyribonuclease activity
4/4179	0.0957	FUNCTION	GO:0008271	secondary active sulfate transmembrane transporter activity
4/4179	0.0957	FUNCTION	GO:0008242	omega peptidase activity
4/4179	0.0957	FUNCTION	GO:0008092	cytoskeletal protein binding
4/4179	0.0957	FUNCTION	GO:0005199	structural constituent of cell wall
4/4179	0.0957	FUNCTION	GO:0005099	Ras GTPase activator activity
4/4179	0.0957	FUNCTION	GO:0004888	transmembrane signaling receptor activity
4/4179	0.0957	FUNCTION	GO:0004857	enzyme inhibitor activity
4/4179	0.0957	FUNCTION	GO:0004792	thiosulfate sulfurtransferase activity
4/4179	0.0957	FUNCTION	GO:0004784	superoxide dismutase activity
4/4179	0.0957	FUNCTION	GO:0004748	ribonucleoside-diphosphate reductase activity, thioredoxin disulfide as acceptor
4/4179	0.0957	FUNCTION	GO:0004712	protein serine/threonine/tyrosine kinase activity
4/4179	0.0957	FUNCTION	GO:0004679	AMP-activated protein kinase activity
4/4179	0.0957	FUNCTION	GO:0004535	poly(A)-specific ribonuclease activity
4/4179	0.0957	FUNCTION	GO:0004523	ribonuclease H activity
4/4179	0.0957	FUNCTION	GO:0004439	phosphatidylinositol-4,5-bisphosphate 5-phosphatase activity
4/4179	0.0957	FUNCTION	GO:0004438	phosphatidylinositol-3-phosphatase activity
4/4179	0.0957	FUNCTION	GO:0004430	1-phosphatidylinositol 4-kinase activity
4/4179	0.0957	FUNCTION	GO:0004375	glycine dehydrogenase (decarboxylating) activity
4/4179	0.0957	FUNCTION	GO:0004362	glutathione-disulfide reductase activity
4/4179	0.0957	FUNCTION	GO:0004180	carboxypeptidase activity
4/4179	0.0957	FUNCTION	GO:0004075	biotin carboxylase activity
4/4179	0.0957	FUNCTION	GO:0004032	alditol:NADP+ 1-oxidoreductase activity
4/4179	0.0957	FUNCTION	GO:0004029	aldehyde dehydrogenase (NAD) activity
4/4179	0.0957	FUNCTION	GO:0003993	acid phosphatase activity
4/4179	0.0957	FUNCTION	GO:0003923	GPI-anchor transamidase activity
4/4179	0.0957	FUNCTION	GO:0003906	DNA-(apurinic or apyrimidinic site) lyase activity
4/4179	0.0957	FUNCTION	GO:0003873	6-phosphofructo-2-kinase activity
4/4179	0.0957	FUNCTION	GO:0003724	RNA helicase activity
4/4179	0.0957	FUNCTION	GO:0001653	peptide receptor activity
4/4179	0.0957	FUNCTION	GO:0001179	RNA polymerase I transcription factor binding
4/4179	0.0957	FUNCTION	GO:0001139	core RNA polymerase II recruiting transcription factor activity
4/4179	0.0957	FUNCTION	GO:0001008	RNA polymerase III type 2 promoter sequence-specific DNA binding TFIIIB recruiting transcription factor activity
4/4179	0.0957	FUNCTION	GO:0001005	RNA polymerase III type 1 promoter sequence-specific DNA binding TFIIIB recruiting transcription factor activity
4/4179	0.0957	FUNCTION	GO:0001003	RNA polymerase III type 2 promoter sequence-specific DNA binding
4/4179	0.0957	FUNCTION	GO:0000977	RNA polymerase II regulatory region sequence-specific DNA binding
4/4179	0.0957	FUNCTION	GO:0000297	spermine transmembrane transporter activity
4/4179	0.0957	FUNCTION	GO:0000104	succinate dehydrogenase activity
4/4179	0.0957	FUNCTION	GO:0000033	alpha-1,3-mannosyltransferase activity
3/4179	0.0718	PROCESS	GO:2001255	positive regulation of histone H3-K36 trimethylation
3/4179	0.0718	PROCESS	GO:2000232	regulation of rRNA processing
3/4179	0.0718	PROCESS	GO:2000002	negative regulation of DNA damage checkpoint
3/4179	0.0718	PROCESS	GO:1901925	negative regulation of protein import into nucleus during spindle assembly checkpoint
3/4179	0.0718	PROCESS	GO:1900460	negative regulation of invasive growth in response to glucose limitation by negative regulation of transcription from RNA polymerase II promoter
3/4179	0.0718	PROCESS	GO:1900436	positive regulation of filamentous growth of a population of unicellular organisms in response to starvation
3/4179	0.0718	PROCESS	GO:1900182	positive regulation of protein localization to nucleus
3/4179	0.0718	PROCESS	GO:0097271	protein localization to bud neck
3/4179	0.0718	PROCESS	GO:0097033	mitochondrial respiratory chain complex III biogenesis
3/4179	0.0718	PROCESS	GO:0090114	COPII-coated vesicle budding
3/4179	0.0718	PROCESS	GO:0072671	mitochondria-associated protein catabolic process
3/4179	0.0718	PROCESS	GO:0072593	reactive oxygen species metabolic process
3/4179	0.0718	PROCESS	GO:0072488	ammonium transmembrane transport
3/4179	0.0718	PROCESS	GO:0071931	positive regulation of transcription involved in G1/S phase of mitotic cell cycle
3/4179	0.0718	PROCESS	GO:0071050	snoRNA polyadenylation
3/4179	0.0718	PROCESS	GO:0071044	histone mRNA catabolic process
3/4179	0.0718	PROCESS	GO:0070940	dephosphorylation of RNA polymerase II C-terminal domain
3/4179	0.0718	PROCESS	GO:0070681	glutaminyl-tRNAGln biosynthesis via transamidation
3/4179	0.0718	PROCESS	GO:0070525	threonylcarbamoyladenosine metabolic process
3/4179	0.0718	PROCESS	GO:0061412	positive regulation of transcription from RNA polymerase II promoter in response to amino acid starvation
3/4179	0.0718	PROCESS	GO:0061410	positive regulation of transcription from RNA polymerase II promoter in response to ethanol
3/4179	0.0718	PROCESS	GO:0061404	positive regulation of transcription from RNA polymerase II promoter in response to increased salt
3/4179	0.0718	PROCESS	GO:0061393	positive regulation of transcription from RNA polymerase II promoter in response to osmotic stress
3/4179	0.0718	PROCESS	GO:0060211	regulation of nuclear-transcribed mRNA poly(A) tail shortening
3/4179	0.0718	PROCESS	GO:0051865	protein autoubiquitination
3/4179	0.0718	PROCESS	GO:0051607	defense response to virus
3/4179	0.0718	PROCESS	GO:0051601	exocyst localization
3/4179	0.0718	PROCESS	GO:0051594	detection of glucose
3/4179	0.0718	PROCESS	GO:0051569	regulation of histone H3-K4 methylation
3/4179	0.0718	PROCESS	GO:0051457	maintenance of protein location in nucleus
3/4179	0.0718	PROCESS	GO:0051436	negative regulation of ubiquitin-protein ligase activity involved in mitotic cell cycle
3/4179	0.0718	PROCESS	GO:0051300	spindle pole body organization
3/4179	0.0718	PROCESS	GO:0051225	spindle assembly
3/4179	0.0718	PROCESS	GO:0051177	meiotic sister chromatid cohesion
3/4179	0.0718	PROCESS	GO:0051156	glucose 6-phosphate metabolic process
3/4179	0.0718	PROCESS	GO:0051016	barbed-end actin filament capping
3/4179	0.0718	PROCESS	GO:0051014	actin filament severing
3/4179	0.0718	PROCESS	GO:0048211	Golgi vesicle docking
3/4179	0.0718	PROCESS	GO:0048015	phosphatidylinositol-mediated signaling
3/4179	0.0718	PROCESS	GO:0046907	intracellular transport
3/4179	0.0718	PROCESS	GO:0046323	glucose import
3/4179	0.0718	PROCESS	GO:0046034	ATP metabolic process
3/4179	0.0718	PROCESS	GO:0045948	positive regulation of translational initiation
3/4179	0.0718	PROCESS	GO:0045860	positive regulation of protein kinase activity
3/4179	0.0718	PROCESS	GO:0045842	positive regulation of mitotic metaphase/anaphase transition
3/4179	0.0718	PROCESS	GO:0045727	positive regulation of translation
3/4179	0.0718	PROCESS	GO:0045337	farnesyl diphosphate biosynthetic process
3/4179	0.0718	PROCESS	GO:0045184	establishment of protein localization
3/4179	0.0718	PROCESS	GO:0045128	negative regulation of reciprocal meiotic recombination
3/4179	0.0718	PROCESS	GO:0045116	protein neddylation
3/4179	0.0718	PROCESS	GO:0045033	peroxisome inheritance
3/4179	0.0718	PROCESS	GO:0045005	maintenance of fidelity involved in DNA-dependent DNA replication
3/4179	0.0718	PROCESS	GO:0044376	RNA polymerase II complex localization to nucleus
3/4179	0.0718	PROCESS	GO:0044257	cellular protein catabolic process
3/4179	0.0718	PROCESS	GO:0044209	AMP salvage
3/4179	0.0718	PROCESS	GO:0043935	sexual sporulation resulting in formation of a cellular spore
3/4179	0.0718	PROCESS	GO:0043666	regulation of phosphoprotein phosphatase activity
3/4179	0.0718	PROCESS	GO:0043631	RNA polyadenylation
3/4179	0.0718	PROCESS	GO:0043628	ncRNA 3'-end processing
3/4179	0.0718	PROCESS	GO:0043433	negative regulation of sequence-specific DNA binding transcription factor activity
3/4179	0.0718	PROCESS	GO:0043200	response to amino acid stimulus
3/4179	0.0718	PROCESS	GO:0042843	D-xylose catabolic process
3/4179	0.0718	PROCESS	GO:0042710	biofilm formation
3/4179	0.0718	PROCESS	GO:0042255	ribosome assembly
3/4179	0.0718	PROCESS	GO:0042176	regulation of protein catabolic process
3/4179	0.0718	PROCESS	GO:0042128	nitrate assimilation
3/4179	0.0718	PROCESS	GO:0038032	termination of G-protein coupled receptor signaling pathway
3/4179	0.0718	PROCESS	GO:0036205	histone catabolic process
3/4179	0.0718	PROCESS	GO:0035969	positive regulation of sterol import by positive regulation of transcription from RNA polymerase II promoter
3/4179	0.0718	PROCESS	GO:0035786	protein complex oligomerization
3/4179	0.0718	PROCESS	GO:0034968	histone lysine methylation
3/4179	0.0718	PROCESS	GO:0034729	histone H3-K79 methylation
3/4179	0.0718	PROCESS	GO:0034724	DNA replication-independent nucleosome organization
3/4179	0.0718	PROCESS	GO:0034629	cellular protein complex localization
3/4179	0.0718	PROCESS	GO:0034488	basic amino acid transmembrane export from vacuole
3/4179	0.0718	PROCESS	GO:0034473	U1 snRNA 3'-end processing
3/4179	0.0718	PROCESS	GO:0034402	recruitment of 3'-end processing factors to RNA polymerase II holoenzyme complex
3/4179	0.0718	PROCESS	GO:0034389	lipid particle organization
3/4179	0.0718	PROCESS	GO:0034356	NAD biosynthesis via nicotinamide riboside salvage pathway
3/4179	0.0718	PROCESS	GO:0034316	negative regulation of Arp2/3 complex-mediated actin nucleation
3/4179	0.0718	PROCESS	GO:0034227	tRNA thio-modification
3/4179	0.0718	PROCESS	GO:0034090	maintenance of meiotic sister chromatid cohesion
3/4179	0.0718	PROCESS	GO:0033567	DNA replication, Okazaki fragment processing
3/4179	0.0718	PROCESS	GO:0032878	regulation of establishment or maintenance of cell polarity
3/4179	0.0718	PROCESS	GO:0032874	positive regulation of stress-activated MAPK cascade
3/4179	0.0718	PROCESS	GO:0032581	ER-dependent peroxisome organization
3/4179	0.0718	PROCESS	GO:0032456	endocytic recycling
3/4179	0.0718	PROCESS	GO:0032366	intracellular sterol transport
3/4179	0.0718	PROCESS	GO:0032211	negative regulation of telomere maintenance via telomerase
3/4179	0.0718	PROCESS	GO:0032186	cellular bud neck septin ring organization
3/4179	0.0718	PROCESS	GO:0032079	positive regulation of endodeoxyribonuclease activity
3/4179	0.0718	PROCESS	GO:0032049	cardiolipin biosynthetic process
3/4179	0.0718	PROCESS	GO:0032048	cardiolipin metabolic process
3/4179	0.0718	PROCESS	GO:0032012	regulation of ARF protein signal transduction
3/4179	0.0718	PROCESS	GO:0031684	heterotrimeric G-protein complex cycle
3/4179	0.0718	PROCESS	GO:0031577	spindle checkpoint
3/4179	0.0718	PROCESS	GO:0031571	mitotic G1 DNA damage checkpoint
3/4179	0.0718	PROCESS	GO:0031565	cytokinesis checkpoint
3/4179	0.0718	PROCESS	GO:0031292	gene conversion at mating-type locus, DNA double-strand break processing
3/4179	0.0718	PROCESS	GO:0031118	rRNA pseudouridine synthesis
3/4179	0.0718	PROCESS	GO:0031055	chromatin remodeling at centromere
3/4179	0.0718	PROCESS	GO:0030969	UFP-specific transcription factor mRNA processing involved in endoplasmic reticulum unfolded protein response
3/4179	0.0718	PROCESS	GO:0030497	fatty acid elongation
3/4179	0.0718	PROCESS	GO:0030071	regulation of mitotic metaphase/anaphase transition
3/4179	0.0718	PROCESS	GO:0030042	actin filament depolymerization
3/4179	0.0718	PROCESS	GO:0019676	ammonia assimilation cycle
3/4179	0.0718	PROCESS	GO:0019674	NAD metabolic process
3/4179	0.0718	PROCESS	GO:0019655	glucose catabolic process to ethanol
3/4179	0.0718	PROCESS	GO:0019568	arabinose catabolic process
3/4179	0.0718	PROCESS	GO:0019430	removal of superoxide radicals
3/4179	0.0718	PROCESS	GO:0019413	acetate biosynthetic process
3/4179	0.0718	PROCESS	GO:0019379	sulfate assimilation, phosphoadenylyl sulfate reduction by phosphoadenylyl-sulfate reductase (thioredoxin)
3/4179	0.0718	PROCESS	GO:0019358	nicotinate nucleotide salvage
3/4179	0.0718	PROCESS	GO:0019255	glucose 1-phosphate metabolic process
3/4179	0.0718	PROCESS	GO:0019243	methylglyoxal catabolic process to D-lactate
3/4179	0.0718	PROCESS	GO:0018344	protein geranylgeranylation
3/4179	0.0718	PROCESS	GO:0018216	peptidyl-arginine methylation
3/4179	0.0718	PROCESS	GO:0018105	peptidyl-serine phosphorylation
3/4179	0.0718	PROCESS	GO:0018063	cytochrome c-heme linkage
3/4179	0.0718	PROCESS	GO:0018027	peptidyl-lysine dimethylation
3/4179	0.0718	PROCESS	GO:0017196	N-terminal peptidyl-methionine acetylation
3/4179	0.0718	PROCESS	GO:0016577	histone demethylation
3/4179	0.0718	PROCESS	GO:0016560	protein import into peroxisome matrix, docking
3/4179	0.0718	PROCESS	GO:0016320	endoplasmic reticulum membrane fusion
3/4179	0.0718	PROCESS	GO:0016197	endosomal transport
3/4179	0.0718	PROCESS	GO:0016072	rRNA metabolic process
3/4179	0.0718	PROCESS	GO:0016036	cellular response to phosphate starvation
3/4179	0.0718	PROCESS	GO:0015976	carbon utilization
3/4179	0.0718	PROCESS	GO:0015893	drug transport
3/4179	0.0718	PROCESS	GO:0015886	heme transport
3/4179	0.0718	PROCESS	GO:0015883	FAD transport
3/4179	0.0718	PROCESS	GO:0015867	ATP transport
3/4179	0.0718	PROCESS	GO:0015848	spermidine transport
3/4179	0.0718	PROCESS	GO:0015847	putrescine transport
3/4179	0.0718	PROCESS	GO:0015846	polyamine transport
3/4179	0.0718	PROCESS	GO:0015809	arginine transport
3/4179	0.0718	PROCESS	GO:0015802	basic amino acid transport
3/4179	0.0718	PROCESS	GO:0015793	glycerol transport
3/4179	0.0718	PROCESS	GO:0015786	UDP-glucose transport
3/4179	0.0718	PROCESS	GO:0015780	nucleotide-sugar transport
3/4179	0.0718	PROCESS	GO:0015693	magnesium ion transport
3/4179	0.0718	PROCESS	GO:0015680	intracellular copper ion transport
3/4179	0.0718	PROCESS	GO:0015677	copper ion import
3/4179	0.0718	PROCESS	GO:0010737	protein kinase A signaling cascade
3/4179	0.0718	PROCESS	GO:0010674	negative regulation of transcription from RNA polymerase II promoter during meiosis
3/4179	0.0718	PROCESS	GO:0010513	positive regulation of phosphatidylinositol biosynthetic process
3/4179	0.0718	PROCESS	GO:0010255	glucose mediated signaling pathway
3/4179	0.0718	PROCESS	GO:0009966	regulation of signal transduction
3/4179	0.0718	PROCESS	GO:0009450	gamma-aminobutyric acid catabolic process
3/4179	0.0718	PROCESS	GO:0009410	response to xenobiotic stimulus
3/4179	0.0718	PROCESS	GO:0009306	protein secretion
3/4179	0.0718	PROCESS	GO:0009229	thiamine diphosphate biosynthetic process
3/4179	0.0718	PROCESS	GO:0009098	leucine biosynthetic process
3/4179	0.0718	PROCESS	GO:0009094	L-phenylalanine biosynthetic process
3/4179	0.0718	PROCESS	GO:0009090	homoserine biosynthetic process
3/4179	0.0718	PROCESS	GO:0009070	serine family amino acid biosynthetic process
3/4179	0.0718	PROCESS	GO:0009051	pentose-phosphate shunt, oxidative branch
3/4179	0.0718	PROCESS	GO:0008610	lipid biosynthetic process
3/4179	0.0718	PROCESS	GO:0008054	cyclin catabolic process
3/4179	0.0718	PROCESS	GO:0007189	adenylate cyclase-activating G-protein coupled receptor signaling pathway
3/4179	0.0718	PROCESS	GO:0007119	budding cell isotropic bud growth
3/4179	0.0718	PROCESS	GO:0007092	activation of mitotic anaphase-promoting complex activity
3/4179	0.0718	PROCESS	GO:0007019	microtubule depolymerization
3/4179	0.0718	PROCESS	GO:0006997	nucleus organization
3/4179	0.0718	PROCESS	GO:0006944	cellular membrane fusion
3/4179	0.0718	PROCESS	GO:0006827	high-affinity iron ion transport
3/4179	0.0718	PROCESS	GO:0006784	heme a biosynthetic process
3/4179	0.0718	PROCESS	GO:0006741	NADP biosynthetic process
3/4179	0.0718	PROCESS	GO:0006688	glycosphingolipid biosynthetic process
3/4179	0.0718	PROCESS	GO:0006654	phosphatidic acid biosynthetic process
3/4179	0.0718	PROCESS	GO:0006625	protein targeting to peroxisome
3/4179	0.0718	PROCESS	GO:0006568	tryptophan metabolic process
3/4179	0.0718	PROCESS	GO:0006567	threonine catabolic process
3/4179	0.0718	PROCESS	GO:0006545	glycine biosynthetic process
3/4179	0.0718	PROCESS	GO:0006529	asparagine biosynthetic process
3/4179	0.0718	PROCESS	GO:0006479	protein methylation
3/4179	0.0718	PROCESS	GO:0006469	negative regulation of protein kinase activity
3/4179	0.0718	PROCESS	GO:0006432	phenylalanyl-tRNA aminoacylation
3/4179	0.0718	PROCESS	GO:0006384	transcription initiation from RNA polymerase III promoter
3/4179	0.0718	PROCESS	GO:0006361	transcription initiation from RNA polymerase I promoter
3/4179	0.0718	PROCESS	GO:0006354	DNA-dependent transcription, elongation
3/4179	0.0718	PROCESS	GO:0006353	DNA-dependent transcription, termination
3/4179	0.0718	PROCESS	GO:0006335	DNA replication-dependent nucleosome assembly
3/4179	0.0718	PROCESS	GO:0006285	base-excision repair, AP site formation
3/4179	0.0718	PROCESS	GO:0006269	DNA replication, synthesis of RNA primer
3/4179	0.0718	PROCESS	GO:0006264	mitochondrial DNA replication
3/4179	0.0718	PROCESS	GO:0006114	glycerol biosynthetic process
3/4179	0.0718	PROCESS	GO:0006113	fermentation
3/4179	0.0718	PROCESS	GO:0006108	malate metabolic process
3/4179	0.0718	PROCESS	GO:0006103	2-oxoglutarate metabolic process
3/4179	0.0718	PROCESS	GO:0006086	acetyl-CoA biosynthetic process from pyruvate
3/4179	0.0718	PROCESS	GO:0006081	cellular aldehyde metabolic process
3/4179	0.0718	PROCESS	GO:0006067	ethanol metabolic process
3/4179	0.0718	PROCESS	GO:0006021	inositol biosynthetic process
3/4179	0.0718	PROCESS	GO:0005979	regulation of glycogen biosynthetic process
3/4179	0.0718	PROCESS	GO:0003400	regulation of COPII vesicle coating
3/4179	0.0718	PROCESS	GO:0002188	translation reinitiation
3/4179	0.0718	PROCESS	GO:0001676	long-chain fatty acid metabolic process
3/4179	0.0718	PROCESS	GO:0001308	negative regulation of chromatin silencing involved in replicative cell aging
3/4179	0.0718	PROCESS	GO:0001174	transcriptional start site selection at RNA polymerase II promoter
3/4179	0.0718	PROCESS	GO:0000955	amino acid catabolic process via Ehrlich pathway
3/4179	0.0718	PROCESS	GO:0000949	aromatic amino acid family catabolic process to alcohol via Ehrlich pathway
3/4179	0.0718	PROCESS	GO:0000916	actomyosin contractile ring contraction
3/4179	0.0718	PROCESS	GO:0000753	cell morphogenesis involved in conjugation with cellular fusion
3/4179	0.0718	PROCESS	GO:0000752	agglutination involved in conjugation with cellular fusion
3/4179	0.0718	PROCESS	GO:0000746	conjugation
3/4179	0.0718	PROCESS	GO:0000736	double-strand break repair via single-strand annealing, removal of nonhomologous ends
3/4179	0.0718	PROCESS	GO:0000731	DNA synthesis involved in DNA repair
3/4179	0.0718	PROCESS	GO:0000730	DNA recombinase assembly
3/4179	0.0718	PROCESS	GO:0000709	meiotic joint molecule formation
3/4179	0.0718	PROCESS	GO:0000707	meiotic DNA recombinase assembly
3/4179	0.0718	PROCESS	GO:0000470	maturation of LSU-rRNA
3/4179	0.0718	PROCESS	GO:0000469	cleavage involved in rRNA processing
3/4179	0.0718	PROCESS	GO:0000461	endonucleolytic cleavage to generate mature 3'-end of SSU-rRNA from (SSU-rRNA, 5.8S rRNA, LSU-rRNA)
3/4179	0.0718	PROCESS	GO:0000448	cleavage in ITS2 between 5.8S rRNA and LSU-rRNA of tricistronic rRNA transcript (SSU-rRNA, 5.8S rRNA, LSU-rRNA)
3/4179	0.0718	PROCESS	GO:0000389	mRNA 3'-splice site recognition
3/4179	0.0718	PROCESS	GO:0000388	spliceosome conformational change to release U4 (or U4atac) and U1 (or U11)
3/4179	0.0718	PROCESS	GO:0000387	spliceosomal snRNP assembly
3/4179	0.0718	PROCESS	GO:0000348	mRNA branch site recognition
3/4179	0.0718	PROCESS	GO:0000281	mitotic cytokinesis
3/4179	0.0718	PROCESS	GO:0000244	assembly of spliceosomal tri-snRNP
3/4179	0.0718	PROCESS	GO:0000200	inactivation of MAPK activity involved in cell wall biogenesis
3/4179	0.0718	PROCESS	GO:0000173	inactivation of MAPK activity involved in osmosensory signaling pathway
3/4179	0.0718	PROCESS	GO:0000092	mitotic anaphase B
3/4179	0.0718	PROCESS	GO:0000042	protein targeting to Golgi
3/4179	0.0718	FUNCTION	GO:0097027	ubiquitin-protein ligase activator activity
3/4179	0.0718	FUNCTION	GO:0080130	L-phenylalanine:2-oxoglutarate aminotransferase activity
3/4179	0.0718	FUNCTION	GO:0070628	proteasome binding
3/4179	0.0718	FUNCTION	GO:0070403	NAD+ binding
3/4179	0.0718	FUNCTION	GO:0070006	metalloaminopeptidase activity
3/4179	0.0718	FUNCTION	GO:0052851	ferric-chelate reductase (NADPH) activity
3/4179	0.0718	FUNCTION	GO:0051880	G-quadruplex DNA binding
3/4179	0.0718	FUNCTION	GO:0050833	pyruvate transmembrane transporter activity
3/4179	0.0718	FUNCTION	GO:0050567	glutaminyl-tRNA synthase (glutamine-hydrolyzing) activity
3/4179	0.0718	FUNCTION	GO:0050072	m7G(5')pppN diphosphatase activity
3/4179	0.0718	FUNCTION	GO:0048038	quinone binding
3/4179	0.0718	FUNCTION	GO:0047066	phospholipid-hydroperoxide glutathione peroxidase activity
3/4179	0.0718	FUNCTION	GO:0043812	phosphatidylinositol-4-phosphate phosphatase activity
3/4179	0.0718	FUNCTION	GO:0043325	phosphatidylinositol-3,4-bisphosphate binding
3/4179	0.0718	FUNCTION	GO:0043023	ribosomal large subunit binding
3/4179	0.0718	FUNCTION	GO:0043021	ribonucleoprotein complex binding
3/4179	0.0718	FUNCTION	GO:0042736	NADH kinase activity
3/4179	0.0718	FUNCTION	GO:0035241	protein-arginine omega-N monomethyltransferase activity
3/4179	0.0718	FUNCTION	GO:0033592	RNA strand annealing activity
3/4179	0.0718	FUNCTION	GO:0032549	ribonucleoside binding
3/4179	0.0718	FUNCTION	GO:0032139	dinucleotide insertion or deletion binding
3/4179	0.0718	FUNCTION	GO:0032137	guanine/thymine mispair binding
3/4179	0.0718	FUNCTION	GO:0030619	U1 snRNA binding
3/4179	0.0718	FUNCTION	GO:0019887	protein kinase regulator activity
3/4179	0.0718	FUNCTION	GO:0019211	phosphatase activator activity
3/4179	0.0718	FUNCTION	GO:0019001	guanyl nucleotide binding
3/4179	0.0718	FUNCTION	GO:0018024	histone-lysine N-methyltransferase activity
3/4179	0.0718	FUNCTION	GO:0017176	phosphatidylinositol N-acetylglucosaminyltransferase activity
3/4179	0.0718	FUNCTION	GO:0017136	NAD-dependent histone deacetylase activity
3/4179	0.0718	FUNCTION	GO:0017017	MAP kinase tyrosine/serine/threonine phosphatase activity
3/4179	0.0718	FUNCTION	GO:0016833	oxo-acid-lyase activity
3/4179	0.0718	FUNCTION	GO:0016705	oxidoreductase activity, acting on paired donors, with incorporation or reduction of molecular oxygen
3/4179	0.0718	FUNCTION	GO:0016639	oxidoreductase activity, acting on the CH-NH2 group of donors, NAD or NADP as acceptor
3/4179	0.0718	FUNCTION	GO:0016614	oxidoreductase activity, acting on CH-OH group of donors
3/4179	0.0718	FUNCTION	GO:0016597	amino acid binding
3/4179	0.0718	FUNCTION	GO:0016531	copper chaperone activity
3/4179	0.0718	FUNCTION	GO:0016435	rRNA (guanine) methyltransferase activity
3/4179	0.0718	FUNCTION	GO:0016433	rRNA (adenine) methyltransferase activity
3/4179	0.0718	FUNCTION	GO:0016423	tRNA (guanine) methyltransferase activity
3/4179	0.0718	FUNCTION	GO:0016298	lipase activity
3/4179	0.0718	FUNCTION	GO:0016208	AMP binding
3/4179	0.0718	FUNCTION	GO:0015926	glucosidase activity
3/4179	0.0718	FUNCTION	GO:0015662	ATPase activity, coupled to transmembrane movement of ions, phosphorylative mechanism
3/4179	0.0718	FUNCTION	GO:0015606	spermidine transmembrane transporter activity
3/4179	0.0718	FUNCTION	GO:0015386	potassium:hydrogen antiporter activity
3/4179	0.0718	FUNCTION	GO:0015385	sodium:hydrogen antiporter activity
3/4179	0.0718	FUNCTION	GO:0015326	cationic amino acid transmembrane transporter activity
3/4179	0.0718	FUNCTION	GO:0015230	FAD transmembrane transporter activity
3/4179	0.0718	FUNCTION	GO:0015188	L-isoleucine transmembrane transporter activity
3/4179	0.0718	FUNCTION	GO:0015186	L-glutamine transmembrane transporter activity
3/4179	0.0718	FUNCTION	GO:0015174	basic amino acid transmembrane transporter activity
3/4179	0.0718	FUNCTION	GO:0015095	magnesium ion transmembrane transporter activity
3/4179	0.0718	FUNCTION	GO:0015079	potassium ion transmembrane transporter activity
3/4179	0.0718	FUNCTION	GO:0009922	fatty acid elongase activity
3/4179	0.0718	FUNCTION	GO:0008641	small protein activating enzyme activity
3/4179	0.0718	FUNCTION	GO:0008409	5'-3' exonuclease activity
3/4179	0.0718	FUNCTION	GO:0008353	RNA polymerase II carboxy-terminal domain kinase activity
3/4179	0.0718	FUNCTION	GO:0008195	phosphatidate phosphatase activity
3/4179	0.0718	FUNCTION	GO:0008175	tRNA methyltransferase activity
3/4179	0.0718	FUNCTION	GO:0008144	drug binding
3/4179	0.0718	FUNCTION	GO:0008143	poly(A) RNA binding
3/4179	0.0718	FUNCTION	GO:0008097	5S rRNA binding
3/4179	0.0718	FUNCTION	GO:0005536	glucose binding
3/4179	0.0718	FUNCTION	GO:0005471	ATP:ADP antiporter activity
3/4179	0.0718	FUNCTION	GO:0005384	manganese ion transmembrane transporter activity
3/4179	0.0718	FUNCTION	GO:0005355	glucose transmembrane transporter activity
3/4179	0.0718	FUNCTION	GO:0005338	nucleotide-sugar transmembrane transporter activity
3/4179	0.0718	FUNCTION	GO:0005310	dicarboxylic acid transmembrane transporter activity
3/4179	0.0718	FUNCTION	GO:0005302	L-tyrosine transmembrane transporter activity
3/4179	0.0718	FUNCTION	GO:0005262	calcium channel activity
3/4179	0.0718	FUNCTION	GO:0005244	voltage-gated ion channel activity
3/4179	0.0718	FUNCTION	GO:0005083	small GTPase regulator activity
3/4179	0.0718	FUNCTION	GO:0005078	MAP-kinase scaffold activity
3/4179	0.0718	FUNCTION	GO:0004930	G-protein coupled receptor activity
3/4179	0.0718	FUNCTION	GO:0004866	endopeptidase inhibitor activity
3/4179	0.0718	FUNCTION	GO:0004826	phenylalanine-tRNA ligase activity
3/4179	0.0718	FUNCTION	GO:0004809	tRNA (guanine-N2-)-methyltransferase activity
3/4179	0.0718	FUNCTION	GO:0004771	sterol esterase activity
3/4179	0.0718	FUNCTION	GO:0004737	pyruvate decarboxylase activity
3/4179	0.0718	FUNCTION	GO:0004723	calcium-dependent protein serine/threonine phosphatase activity
3/4179	0.0718	FUNCTION	GO:0004708	MAP kinase kinase activity
3/4179	0.0718	FUNCTION	GO:0004691	cAMP-dependent protein kinase activity
3/4179	0.0718	FUNCTION	GO:0004620	phospholipase activity
3/4179	0.0718	FUNCTION	GO:0004614	phosphoglucomutase activity
3/4179	0.0718	FUNCTION	GO:0004584	dolichyl-phosphate-mannose-glycolipid alpha-mannosyltransferase activity
3/4179	0.0718	FUNCTION	GO:0004525	ribonuclease III activity
3/4179	0.0718	FUNCTION	GO:0004488	methylenetetrahydrofolate dehydrogenase (NADP+) activity
3/4179	0.0718	FUNCTION	GO:0004467	long-chain fatty acid-CoA ligase activity
3/4179	0.0718	FUNCTION	GO:0004450	isocitrate dehydrogenase (NADP+) activity
3/4179	0.0718	FUNCTION	GO:0004364	glutathione transferase activity
3/4179	0.0718	FUNCTION	GO:0004338	glucan exo-1,3-beta-glucosidase activity
3/4179	0.0718	FUNCTION	GO:0004331	fructose-2,6-bisphosphate 2-phosphatase activity
3/4179	0.0718	FUNCTION	GO:0004143	diacylglycerol kinase activity
3/4179	0.0718	FUNCTION	GO:0004128	cytochrome-b5 reductase activity, acting on NAD(P)H
3/4179	0.0718	FUNCTION	GO:0004100	chitin synthase activity
3/4179	0.0718	FUNCTION	GO:0004090	carbonyl reductase (NADPH) activity
3/4179	0.0718	FUNCTION	GO:0004088	carbamoyl-phosphate synthase (glutamine-hydrolyzing) activity
3/4179	0.0718	FUNCTION	GO:0004066	asparagine synthase (glutamine-hydrolyzing) activity
3/4179	0.0718	FUNCTION	GO:0004030	aldehyde dehydrogenase [NAD(P)+] activity
3/4179	0.0718	FUNCTION	GO:0003951	NAD+ kinase activity
3/4179	0.0718	FUNCTION	GO:0003916	DNA topoisomerase activity
3/4179	0.0718	FUNCTION	GO:0003876	AMP deaminase activity
3/4179	0.0718	FUNCTION	GO:0003841	1-acylglycerol-3-phosphate O-acyltransferase activity
3/4179	0.0718	FUNCTION	GO:0003840	gamma-glutamyltransferase activity
3/4179	0.0718	FUNCTION	GO:0003727	single-stranded RNA binding
3/4179	0.0718	FUNCTION	GO:0003725	double-stranded RNA binding
3/4179	0.0718	FUNCTION	GO:0003705	RNA polymerase II distal enhancer sequence-specific DNA binding transcription factor activity
3/4179	0.0718	FUNCTION	GO:0003680	AT DNA binding
3/4179	0.0718	FUNCTION	GO:0001187	RNA polymerase I CORE element sequence-specific DNA binding transcription factor recruiting transcription factor activity
3/4179	0.0718	FUNCTION	GO:0001181	core RNA polymerase I binding transcription factor activity
3/4179	0.0718	FUNCTION	GO:0001156	TFIIIC-class transcription factor binding
3/4179	0.0718	FUNCTION	GO:0001128	RNA polymerase II transcription coactivator activity involved in preinitiation complex assembly
3/4179	0.0718	FUNCTION	GO:0001026	TFIIIB-type transcription factor activity
3/4179	0.0718	FUNCTION	GO:0000989	transcription factor binding transcription factor activity
3/4179	0.0718	FUNCTION	GO:0000403	Y-form DNA binding
3/4179	0.0718	FUNCTION	GO:0000217	DNA secondary structure binding
3/4179	0.0718	FUNCTION	GO:0000182	rDNA binding
3/4179	0.0718	FUNCTION	GO:0000156	phosphorelay response regulator activity
3/4179	0.0718	FUNCTION	GO:0000146	microfilament motor activity
2/4179	0.0479	PROCESS	GO:2001295	malonyl-CoA biosynthetic process
2/4179	0.0479	PROCESS	GO:2001247	positive regulation of phosphatidylcholine biosynthetic process
2/4179	0.0479	PROCESS	GO:2001246	negative regulation of phosphatidylcholine biosynthetic process
2/4179	0.0479	PROCESS	GO:2001208	negative regulation of transcription elongation from RNA polymerase I promoter
2/4179	0.0479	PROCESS	GO:2001166	regulation of histone H2B ubiquitination
2/4179	0.0479	PROCESS	GO:2001163	regulation of phosphorylation of RNA polymerase II C-terminal domain serine 2 residues
2/4179	0.0479	PROCESS	GO:2001040	positive regulation of cellular response to drug
2/4179	0.0479	PROCESS	GO:2000785	regulation of autophagic vacuole assembly
2/4179	0.0479	PROCESS	GO:2000679	positive regulation of transcription regulatory region DNA binding
2/4179	0.0479	PROCESS	GO:2000616	negative regulation of histone H3-K9 acetylation
2/4179	0.0479	PROCESS	GO:2000397	positive regulation of ubiquitin-dependent endocytosis
2/4179	0.0479	PROCESS	GO:2000218	negative regulation of invasive growth in response to glucose limitation
2/4179	0.0479	PROCESS	GO:2000185	regulation of phosphate transmembrane transport
2/4179	0.0479	PROCESS	GO:1990022	RNA polymerase III complex localization to nucleus
2/4179	0.0479	PROCESS	GO:1901352	negative regulation of phosphatidylglycerol biosynthetic process
2/4179	0.0479	PROCESS	GO:1900525	positive regulation of phosphatidylserine biosynthetic process by positive regulation of transcription from RNA polymerase II promoter
2/4179	0.0479	PROCESS	GO:1900472	positive regulation of phosphatidylcholine biosynthetic process by positive regulation of transcription from RNA polymerase II promoter
2/4179	0.0479	PROCESS	GO:1900471	negative regulation of inositol biosynthetic process by negative regulation of transcription from RNA polymerase II promoter
2/4179	0.0479	PROCESS	GO:1900464	negative regulation of cellular hyperosmotic salinity response by negative regulation of transcription from RNA polymerase II promoter
2/4179	0.0479	PROCESS	GO:1900461	positive regulation of pseudohyphal growth by positive regulation of transcription from RNA polymerase II promoter
2/4179	0.0479	PROCESS	GO:1900375	positive regulation of inositol biosynthetic process by positive regulation of transcription from RNA polymerase II promoter
2/4179	0.0479	PROCESS	GO:1900101	regulation of endoplasmic reticulum unfolded protein response
2/4179	0.0479	PROCESS	GO:0097250	mitochondrial respiratory chain supercomplex assembly
2/4179	0.0479	PROCESS	GO:0097236	positive regulation of transcription from RNA polymerase II promoter in response to zinc ion starvation
2/4179	0.0479	PROCESS	GO:0097080	plasma membrane selenite transport
2/4179	0.0479	PROCESS	GO:0097056	selenocysteinyl-tRNA(Sec) biosynthetic process
2/4179	0.0479	PROCESS	GO:0097053	L-kynurenine catabolic process
2/4179	0.0479	PROCESS	GO:0097046	replication fork progression beyond termination site
2/4179	0.0479	PROCESS	GO:0090419	negative regulation of transcription involved in G2/M transition of mitotic cell cycle
2/4179	0.0479	PROCESS	GO:0090374	oligopeptide export from mitochondrion
2/4179	0.0479	PROCESS	GO:0090295	nitrogen catabolite repression of transcription
2/4179	0.0479	PROCESS	GO:0090180	positive regulation of thiamine biosynthetic process
2/4179	0.0479	PROCESS	GO:0090156	cellular sphingolipid homeostasis
2/4179	0.0479	PROCESS	GO:0090155	negative regulation of sphingolipid biosynthetic process
2/4179	0.0479	PROCESS	GO:0090110	cargo loading into COPII-coated vesicle
2/4179	0.0479	PROCESS	GO:0090089	regulation of dipeptide transport
2/4179	0.0479	PROCESS	GO:0080129	proteasome core complex assembly
2/4179	0.0479	PROCESS	GO:0080058	protein deglutathionylation
2/4179	0.0479	PROCESS	GO:0080009	mRNA methylation
2/4179	0.0479	PROCESS	GO:0072462	signal transduction involved in meiotic recombination checkpoint
2/4179	0.0479	PROCESS	GO:0071788	endoplasmic reticulum tubular network maintenance
2/4179	0.0479	PROCESS	GO:0071786	endoplasmic reticulum tubular network organization
2/4179	0.0479	PROCESS	GO:0071701	regulation of MAPK export from nucleus
2/4179	0.0479	PROCESS	GO:0071596	ubiquitin-dependent protein catabolic process via the N-end rule pathway
2/4179	0.0479	PROCESS	GO:0071592	nicotinic acid riboside biosynthetic process
2/4179	0.0479	PROCESS	GO:0071590	nicotinamide riboside biosynthetic process
2/4179	0.0479	PROCESS	GO:0071586	CAAX-box protein processing
2/4179	0.0479	PROCESS	GO:0071577	zinc ion transmembrane transport
2/4179	0.0479	PROCESS	GO:0071555	cell wall organization
2/4179	0.0479	PROCESS	GO:0071511	inactivation of MAPK activity involved in conjugation with cellular fusion
2/4179	0.0479	PROCESS	GO:0071475	cellular hyperosmotic salinity response
2/4179	0.0479	PROCESS	GO:0071441	negative regulation of histone H3-K14 acetylation
2/4179	0.0479	PROCESS	GO:0071266	'de novo' L-methionine biosynthetic process
2/4179	0.0479	PROCESS	GO:0071139	resolution of recombination intermediates
2/4179	0.0479	PROCESS	GO:0071072	negative regulation of phospholipid biosynthetic process
2/4179	0.0479	PROCESS	GO:0071049	nuclear retention of pre-mRNA with aberrant 3'-ends at the site of transcription
2/4179	0.0479	PROCESS	GO:0071048	nuclear retention of unspliced pre-mRNA at the site of transcription
2/4179	0.0479	PROCESS	GO:0071041	antisense RNA transcript catabolic process
2/4179	0.0479	PROCESS	GO:0071040	nuclear polyadenylation-dependent antisense transcript catabolic process
2/4179	0.0479	PROCESS	GO:0071034	CUT catabolic process
2/4179	0.0479	PROCESS	GO:0070981	L-asparagine biosynthetic process
2/4179	0.0479	PROCESS	GO:0070966	nuclear-transcribed mRNA catabolic process, no-go decay
2/4179	0.0479	PROCESS	GO:0070899	mitochondrial tRNA wobble uridine modification
2/4179	0.0479	PROCESS	GO:0070893	transposon integration
2/4179	0.0479	PROCESS	GO:0070870	heterochromatin maintenance involved in chromatin silencing
2/4179	0.0479	PROCESS	GO:0070869	heterochromatin assembly involved in chromatin silencing
2/4179	0.0479	PROCESS	GO:0070868	heterochromatin organization involved in chromatin silencing
2/4179	0.0479	PROCESS	GO:0070584	mitochondrion morphogenesis
2/4179	0.0479	PROCESS	GO:0070583	spore membrane bending pathway
2/4179	0.0479	PROCESS	GO:0070476	rRNA (guanine-N7)-methylation
2/4179	0.0479	PROCESS	GO:0070417	cellular response to cold
2/4179	0.0479	PROCESS	GO:0070409	carbamoyl phosphate biosynthetic process
2/4179	0.0479	PROCESS	GO:0070125	mitochondrial translational elongation
2/4179	0.0479	PROCESS	GO:0070072	vacuolar proton-transporting V-type ATPase complex assembly
2/4179	0.0479	PROCESS	GO:0061434	regulation of replicative cell aging by regulation of transcription from RNA polymerase II promoter in response to caloric restriction
2/4179	0.0479	PROCESS	GO:0061422	positive regulation of transcription from RNA polymerase II promoter in response to alkalinity
2/4179	0.0479	PROCESS	GO:0061411	positive regulation of transcription from RNA polymerase II promoter in response to cold
2/4179	0.0479	PROCESS	GO:0061409	positive regulation of transcription from RNA polymerase II promoter in response to freezing
2/4179	0.0479	PROCESS	GO:0061407	positive regulation of transcription from RNA polymerase II promoter in response to hydrogen peroxide
2/4179	0.0479	PROCESS	GO:0061406	positive regulation of transcription from RNA polymerase II promoter in response to glucose starvation
2/4179	0.0479	PROCESS	GO:0061405	positive regulation of transcription from RNA polymerase II promoter in response to hydrostatic pressure
2/4179	0.0479	PROCESS	GO:0061403	positive regulation of transcription from RNA polymerase II promoter in response to nitrosative stress
2/4179	0.0479	PROCESS	GO:0061402	positive regulation of transcription from RNA polymerase II promoter in response to acidity
2/4179	0.0479	PROCESS	GO:0061401	positive regulation of transcription from RNA polymerase II promoter in response to a hypotonic environment
2/4179	0.0479	PROCESS	GO:0060988	lipid tube assembly
2/4179	0.0479	PROCESS	GO:0060917	regulation of (1->6)-beta-D-glucan biosynthetic process
2/4179	0.0479	PROCESS	GO:0060628	regulation of ER to Golgi vesicle-mediated transport
2/4179	0.0479	PROCESS	GO:0060261	positive regulation of transcription initiation from RNA polymerase II promoter
2/4179	0.0479	PROCESS	GO:0060258	negative regulation of filamentous growth
2/4179	0.0479	PROCESS	GO:0060195	negative regulation of antisense RNA transcription
2/4179	0.0479	PROCESS	GO:0060178	regulation of exocyst localization
2/4179	0.0479	PROCESS	GO:0055092	sterol homeostasis
2/4179	0.0479	PROCESS	GO:0055088	lipid homeostasis
2/4179	0.0479	PROCESS	GO:0051793	medium-chain fatty acid catabolic process
2/4179	0.0479	PROCESS	GO:0051792	medium-chain fatty acid biosynthetic process
2/4179	0.0479	PROCESS	GO:0051693	actin filament capping
2/4179	0.0479	PROCESS	GO:0051645	Golgi localization
2/4179	0.0479	PROCESS	GO:0051604	protein maturation
2/4179	0.0479	PROCESS	GO:0051571	positive regulation of histone H3-K4 methylation
2/4179	0.0479	PROCESS	GO:0051469	vesicle fusion with vacuole
2/4179	0.0479	PROCESS	GO:0051315	attachment of spindle microtubules to kinetochore involved in mitotic sister chromatid segregation
2/4179	0.0479	PROCESS	GO:0051259	protein oligomerization
2/4179	0.0479	PROCESS	GO:0051258	protein polymerization
2/4179	0.0479	PROCESS	GO:0051237	maintenance of RNA location
2/4179	0.0479	PROCESS	GO:0051205	protein insertion into membrane
2/4179	0.0479	PROCESS	GO:0051103	DNA ligation involved in DNA repair
2/4179	0.0479	PROCESS	GO:0051091	positive regulation of sequence-specific DNA binding transcription factor activity
2/4179	0.0479	PROCESS	GO:0051038	negative regulation of transcription during meiosis
2/4179	0.0479	PROCESS	GO:0048313	Golgi inheritance
2/4179	0.0479	PROCESS	GO:0048250	mitochondrial iron ion transport
2/4179	0.0479	PROCESS	GO:0048194	Golgi vesicle budding
2/4179	0.0479	PROCESS	GO:0048026	positive regulation of mRNA splicing, via spliceosome
2/4179	0.0479	PROCESS	GO:0047484	regulation of response to osmotic stress
2/4179	0.0479	PROCESS	GO:0046938	phytochelatin biosynthetic process
2/4179	0.0479	PROCESS	GO:0046901	tetrahydrofolylpolyglutamate biosynthetic process
2/4179	0.0479	PROCESS	GO:0046855	inositol phosphate dephosphorylation
2/4179	0.0479	PROCESS	GO:0046713	borate transport
2/4179	0.0479	PROCESS	GO:0046688	response to copper ion
2/4179	0.0479	PROCESS	GO:0046514	ceramide catabolic process
2/4179	0.0479	PROCESS	GO:0046496	nicotinamide nucleotide metabolic process
2/4179	0.0479	PROCESS	GO:0046475	glycerophospholipid catabolic process
2/4179	0.0479	PROCESS	GO:0046294	formaldehyde catabolic process
2/4179	0.0479	PROCESS	GO:0046168	glycerol-3-phosphate catabolic process
2/4179	0.0479	PROCESS	GO:0045945	positive regulation of transcription from RNA polymerase III promoter
2/4179	0.0479	PROCESS	GO:0045931	positive regulation of mitotic cell cycle
2/4179	0.0479	PROCESS	GO:0045921	positive regulation of exocytosis
2/4179	0.0479	PROCESS	GO:0045905	positive regulation of translational termination
2/4179	0.0479	PROCESS	GO:0045901	positive regulation of translational elongation
2/4179	0.0479	PROCESS	GO:0045900	negative regulation of translational elongation
2/4179	0.0479	PROCESS	GO:0045861	negative regulation of proteolysis
2/4179	0.0479	PROCESS	GO:0045859	regulation of protein kinase activity
2/4179	0.0479	PROCESS	GO:0045722	positive regulation of gluconeogenesis
2/4179	0.0479	PROCESS	GO:0045471	response to ethanol
2/4179	0.0479	PROCESS	GO:0045292	mRNA cis splicing, via spliceosome
2/4179	0.0479	PROCESS	GO:0045016	mitochondrial magnesium ion transport
2/4179	0.0479	PROCESS	GO:0045010	actin nucleation
2/4179	0.0479	PROCESS	GO:0045004	DNA replication proofreading
2/4179	0.0479	PROCESS	GO:0044783	G1 DNA damage checkpoint
2/4179	0.0479	PROCESS	GO:0044690	methionine import
2/4179	0.0479	PROCESS	GO:0044419	interspecies interaction between organisms
2/4179	0.0479	PROCESS	GO:0044211	CTP salvage
2/4179	0.0479	PROCESS	GO:0044208	'de novo' AMP biosynthetic process
2/4179	0.0479	PROCESS	GO:0043623	cellular protein complex assembly
2/4179	0.0479	PROCESS	GO:0043458	ethanol biosynthetic process involved in glucose fermentation to ethanol
2/4179	0.0479	PROCESS	GO:0043420	anthranilate metabolic process
2/4179	0.0479	PROCESS	GO:0043409	negative regulation of MAPK cascade
2/4179	0.0479	PROCESS	GO:0043388	positive regulation of DNA binding
2/4179	0.0479	PROCESS	GO:0043335	protein unfolding
2/4179	0.0479	PROCESS	GO:0043148	mitotic spindle stabilization
2/4179	0.0479	PROCESS	GO:0043111	replication fork arrest
2/4179	0.0479	PROCESS	GO:0043066	negative regulation of apoptotic process
2/4179	0.0479	PROCESS	GO:0043065	positive regulation of apoptotic process
2/4179	0.0479	PROCESS	GO:0042883	cysteine transport
2/4179	0.0479	PROCESS	GO:0042853	L-alanine catabolic process
2/4179	0.0479	PROCESS	GO:0042823	pyridoxal phosphate biosynthetic process
2/4179	0.0479	PROCESS	GO:0042780	tRNA 3'-end processing
2/4179	0.0479	PROCESS	GO:0042594	response to starvation
2/4179	0.0479	PROCESS	GO:0042542	response to hydrogen peroxide
2/4179	0.0479	PROCESS	GO:0042174	negative regulation of sporulation resulting in formation of a cellular spore
2/4179	0.0479	PROCESS	GO:0042173	regulation of sporulation resulting in formation of a cellular spore
2/4179	0.0479	PROCESS	GO:0036265	RNA (guanine-N7)-methylation
2/4179	0.0479	PROCESS	GO:0036261	7-methylguanosine cap hypermethylation
2/4179	0.0479	PROCESS	GO:0036258	multivesicular body assembly
2/4179	0.0479	PROCESS	GO:0036095	positive regulation of invasive growth in response to glucose limitation by positive regulation of transcription from RNA polymerase II promoter
2/4179	0.0479	PROCESS	GO:0036086	positive regulation of transcription from RNA polymerase II promoter in response to iron ion starvation
2/4179	0.0479	PROCESS	GO:0036083	positive regulation of unsaturated fatty acid biosynthetic process by positive regulation of transcription from RNA polymerase II promoter
2/4179	0.0479	PROCESS	GO:0035961	positive regulation of ergosterol biosynthetic process by positive regulation of transcription from RNA polymerase II promoter
2/4179	0.0479	PROCESS	GO:0035955	negative regulation of dipeptide transport by negative regulation of transcription from RNA polymerase II promoter
2/4179	0.0479	PROCESS	GO:0035551	protein initiator methionine removal involved in protein maturation
2/4179	0.0479	PROCESS	GO:0035543	positive regulation of SNARE complex assembly
2/4179	0.0479	PROCESS	GO:0035494	SNARE complex disassembly
2/4179	0.0479	PROCESS	GO:0035336	long-chain fatty-acyl-CoA metabolic process
2/4179	0.0479	PROCESS	GO:0034765	regulation of ion transmembrane transport
2/4179	0.0479	PROCESS	GO:0034644	cellular response to UV
2/4179	0.0479	PROCESS	GO:0034553	mitochondrial respiratory chain complex II assembly
2/4179	0.0479	PROCESS	GO:0034508	centromere complex assembly
2/4179	0.0479	PROCESS	GO:0034472	snRNA 3'-end processing
2/4179	0.0479	PROCESS	GO:0034462	small-subunit processome assembly
2/4179	0.0479	PROCESS	GO:0034247	snoRNA splicing
2/4179	0.0479	PROCESS	GO:0034089	establishment of meiotic sister chromatid cohesion
2/4179	0.0479	PROCESS	GO:0033859	furaldehyde metabolic process
2/4179	0.0479	PROCESS	GO:0033683	nucleotide-excision repair, DNA incision
2/4179	0.0479	PROCESS	GO:0033674	positive regulation of kinase activity
2/4179	0.0479	PROCESS	GO:0033384	geranyl diphosphate biosynthetic process
2/4179	0.0479	PROCESS	GO:0033314	mitotic DNA replication checkpoint
2/4179	0.0479	PROCESS	GO:0033262	regulation of nuclear cell cycle DNA replication
2/4179	0.0479	PROCESS	GO:0033215	iron assimilation by reduction and transport
2/4179	0.0479	PROCESS	GO:0033108	mitochondrial respiratory chain complex assembly
2/4179	0.0479	PROCESS	GO:0032956	regulation of actin cytoskeleton organization
2/4179	0.0479	PROCESS	GO:0032862	activation of Rho GTPase activity
2/4179	0.0479	PROCESS	GO:0032790	ribosome disassembly
2/4179	0.0479	PROCESS	GO:0032784	regulation of DNA-dependent transcription, elongation
2/4179	0.0479	PROCESS	GO:0032780	negative regulation of ATPase activity
2/4179	0.0479	PROCESS	GO:0032527	protein exit from endoplasmic reticulum
2/4179	0.0479	PROCESS	GO:0032509	endosome transport via multivesicular body sorting pathway
2/4179	0.0479	PROCESS	GO:0032445	fructose import
2/4179	0.0479	PROCESS	GO:0032392	DNA geometric change
2/4179	0.0479	PROCESS	GO:0032386	regulation of intracellular transport
2/4179	0.0479	PROCESS	GO:0032298	positive regulation of DNA-dependent DNA replication initiation
2/4179	0.0479	PROCESS	GO:0032264	IMP salvage
2/4179	0.0479	PROCESS	GO:0032196	transposition
2/4179	0.0479	PROCESS	GO:0032147	activation of protein kinase activity
2/4179	0.0479	PROCESS	GO:0032056	positive regulation of translation in response to stress
2/4179	0.0479	PROCESS	GO:0032008	positive regulation of TOR signaling cascade
2/4179	0.0479	PROCESS	GO:0032000	positive regulation of fatty acid beta-oxidation
2/4179	0.0479	PROCESS	GO:0031954	positive regulation of protein autophosphorylation
2/4179	0.0479	PROCESS	GO:0031860	telomeric 3' overhang formation
2/4179	0.0479	PROCESS	GO:0031647	regulation of protein stability
2/4179	0.0479	PROCESS	GO:0031591	wybutosine biosynthetic process
2/4179	0.0479	PROCESS	GO:0031564	transcription antitermination
2/4179	0.0479	PROCESS	GO:0031532	actin cytoskeleton reorganization
2/4179	0.0479	PROCESS	GO:0031503	protein complex localization
2/4179	0.0479	PROCESS	GO:0031385	regulation of termination of mating projection growth
2/4179	0.0479	PROCESS	GO:0031384	regulation of initiation of mating projection growth
2/4179	0.0479	PROCESS	GO:0031138	negative regulation of conjugation with cellular fusion
2/4179	0.0479	PROCESS	GO:0031107	septin ring disassembly
2/4179	0.0479	PROCESS	GO:0031047	gene silencing by RNA
2/4179	0.0479	PROCESS	GO:0030818	negative regulation of cAMP biosynthetic process
2/4179	0.0479	PROCESS	GO:0030543	2-micrometer plasmid partitioning
2/4179	0.0479	PROCESS	GO:0030541	plasmid partitioning
2/4179	0.0479	PROCESS	GO:0030474	spindle pole body duplication
2/4179	0.0479	PROCESS	GO:0030259	lipid glycosylation
2/4179	0.0479	PROCESS	GO:0030162	regulation of proteolysis
2/4179	0.0479	PROCESS	GO:0030037	actin filament reorganization involved in cell cycle
2/4179	0.0479	PROCESS	GO:0030029	actin filament-based process
2/4179	0.0479	PROCESS	GO:0030004	cellular monovalent inorganic cation homeostasis
2/4179	0.0479	PROCESS	GO:0019915	lipid storage
2/4179	0.0479	PROCESS	GO:0019858	cytosine metabolic process
2/4179	0.0479	PROCESS	GO:0019856	pyrimidine nucleobase biosynthetic process
2/4179	0.0479	PROCESS	GO:0019805	quinolinate biosynthetic process
2/4179	0.0479	PROCESS	GO:0019629	propionate catabolic process, 2-methylcitrate cycle
2/4179	0.0479	PROCESS	GO:0019563	glycerol catabolic process
2/4179	0.0479	PROCESS	GO:0019464	glycine decarboxylation via glycine cleavage system
2/4179	0.0479	PROCESS	GO:0019432	triglyceride biosynthetic process
2/4179	0.0479	PROCESS	GO:0019427	acetyl-CoA biosynthetic process from acetate
2/4179	0.0479	PROCESS	GO:0019408	dolichol biosynthetic process
2/4179	0.0479	PROCESS	GO:0019388	galactose catabolic process
2/4179	0.0479	PROCESS	GO:0019354	siroheme biosynthetic process
2/4179	0.0479	PROCESS	GO:0019343	cysteine biosynthetic process via cystathionine
2/4179	0.0479	PROCESS	GO:0019318	hexose metabolic process
2/4179	0.0479	PROCESS	GO:0019287	isopentenyl diphosphate biosynthetic process, mevalonate pathway
2/4179	0.0479	PROCESS	GO:0019284	L-methionine biosynthetic process from S-adenosylmethionine
2/4179	0.0479	PROCESS	GO:0018208	peptidyl-proline modification
2/4179	0.0479	PROCESS	GO:0018022	peptidyl-lysine methylation
2/4179	0.0479	PROCESS	GO:0017157	regulation of exocytosis
2/4179	0.0479	PROCESS	GO:0016926	protein desumoylation
2/4179	0.0479	PROCESS	GO:0016571	histone methylation
2/4179	0.0479	PROCESS	GO:0016074	snoRNA metabolic process
2/4179	0.0479	PROCESS	GO:0016052	carbohydrate catabolic process
2/4179	0.0479	PROCESS	GO:0016051	carbohydrate biosynthetic process
2/4179	0.0479	PROCESS	GO:0016044	cellular membrane organization
2/4179	0.0479	PROCESS	GO:0016031	tRNA import into mitochondrion
2/4179	0.0479	PROCESS	GO:0015937	coenzyme A biosynthetic process
2/4179	0.0479	PROCESS	GO:0015833	peptide transport
2/4179	0.0479	PROCESS	GO:0015827	tryptophan transport
2/4179	0.0479	PROCESS	GO:0015819	lysine transport
2/4179	0.0479	PROCESS	GO:0015812	gamma-aminobutyric acid transport
2/4179	0.0479	PROCESS	GO:0015718	monocarboxylic acid transport
2/4179	0.0479	PROCESS	GO:0010992	ubiquitin homeostasis
2/4179	0.0479	PROCESS	GO:0010978	gene silencing involved in chronological cell aging
2/4179	0.0479	PROCESS	GO:0010971	positive regulation of G2/M transition of mitotic cell cycle
2/4179	0.0479	PROCESS	GO:0010922	positive regulation of phosphatase activity
2/4179	0.0479	PROCESS	GO:0010833	telomere maintenance via telomere lengthening
2/4179	0.0479	PROCESS	GO:0010821	regulation of mitochondrion organization
2/4179	0.0479	PROCESS	GO:0010793	regulation of mRNA export from nucleus
2/4179	0.0479	PROCESS	GO:0010697	negative regulation of spindle pole body separation
2/4179	0.0479	PROCESS	GO:0010691	negative regulation of ribosomal protein gene transcription from RNA polymerase II promoter in response to nutrient levels
2/4179	0.0479	PROCESS	GO:0010673	positive regulation of transcription from RNA polymerase II promoter during meiosis
2/4179	0.0479	PROCESS	GO:0010570	regulation of filamentous growth
2/4179	0.0479	PROCESS	GO:0010507	negative regulation of autophagy
2/4179	0.0479	PROCESS	GO:0010390	histone monoubiquitination
2/4179	0.0479	PROCESS	GO:0010133	proline catabolic process to glutamate
2/4179	0.0479	PROCESS	GO:0010032	meiotic chromosome condensation
2/4179	0.0479	PROCESS	GO:0009847	spore germination
2/4179	0.0479	PROCESS	GO:0009757	hexose mediated signaling
2/4179	0.0479	PROCESS	GO:0009636	response to toxic substance
2/4179	0.0479	PROCESS	GO:0009443	pyridoxal 5'-phosphate salvage
2/4179	0.0479	PROCESS	GO:0009437	carnitine metabolic process
2/4179	0.0479	PROCESS	GO:0009298	GDP-mannose biosynthetic process
2/4179	0.0479	PROCESS	GO:0009249	protein lipoylation
2/4179	0.0479	PROCESS	GO:0009213	pyrimidine deoxyribonucleoside triphosphate catabolic process
2/4179	0.0479	PROCESS	GO:0009186	deoxyribonucleoside diphosphate metabolic process
2/4179	0.0479	PROCESS	GO:0009168	purine ribonucleoside monophosphate biosynthetic process
2/4179	0.0479	PROCESS	GO:0009166	nucleotide catabolic process
2/4179	0.0479	PROCESS	GO:0009164	nucleoside catabolic process
2/4179	0.0479	PROCESS	GO:0009141	nucleoside triphosphate metabolic process
2/4179	0.0479	PROCESS	GO:0009092	homoserine metabolic process
2/4179	0.0479	PROCESS	GO:0009089	lysine biosynthetic process via diaminopimelate
2/4179	0.0479	PROCESS	GO:0009081	branched-chain amino acid metabolic process
2/4179	0.0479	PROCESS	GO:0009061	anaerobic respiration
2/4179	0.0479	PROCESS	GO:0009059	macromolecule biosynthetic process
2/4179	0.0479	PROCESS	GO:0008645	hexose transport
2/4179	0.0479	PROCESS	GO:0008535	respiratory chain complex IV assembly
2/4179	0.0479	PROCESS	GO:0008154	actin polymerization or depolymerization
2/4179	0.0479	PROCESS	GO:0008105	asymmetric protein localization
2/4179	0.0479	PROCESS	GO:0007584	response to nutrient
2/4179	0.0479	PROCESS	GO:0007243	intracellular protein kinase cascade
2/4179	0.0479	PROCESS	GO:0007234	osmosensory signaling via phosphorelay pathway
2/4179	0.0479	PROCESS	GO:0007232	osmosensory signaling pathway via Sho1 osmosensor
2/4179	0.0479	PROCESS	GO:0007205	protein kinase C-activating G-protein coupled receptor signaling pathway
2/4179	0.0479	PROCESS	GO:0007188	adenylate cyclase-modulating G-protein coupled receptor signaling pathway
2/4179	0.0479	PROCESS	GO:0007127	meiosis I
2/4179	0.0479	PROCESS	GO:0007097	nuclear migration
2/4179	0.0479	PROCESS	GO:0007093	mitotic cell cycle checkpoint
2/4179	0.0479	PROCESS	GO:0007050	cell cycle arrest
2/4179	0.0479	PROCESS	GO:0007009	plasma membrane organization
2/4179	0.0479	PROCESS	GO:0007006	mitochondrial membrane organization
2/4179	0.0479	PROCESS	GO:0006880	intracellular sequestering of iron ion
2/4179	0.0479	PROCESS	GO:0006875	cellular metal ion homeostasis
2/4179	0.0479	PROCESS	GO:0006857	oligopeptide transport
2/4179	0.0479	PROCESS	GO:0006846	acetate transport
2/4179	0.0479	PROCESS	GO:0006843	mitochondrial citrate transport
2/4179	0.0479	PROCESS	GO:0006826	iron ion transport
2/4179	0.0479	PROCESS	GO:0006824	cobalt ion transport
2/4179	0.0479	PROCESS	GO:0006821	chloride transport
2/4179	0.0479	PROCESS	GO:0006820	anion transport
2/4179	0.0479	PROCESS	GO:0006798	polyphosphate catabolic process
2/4179	0.0479	PROCESS	GO:0006772	thiamine metabolic process
2/4179	0.0479	PROCESS	GO:0006760	folic acid-containing compound metabolic process
2/4179	0.0479	PROCESS	GO:0006675	mannosyl-inositol phosphorylceramide metabolic process
2/4179	0.0479	PROCESS	GO:0006666	3-keto-sphinganine metabolic process
2/4179	0.0479	PROCESS	GO:0006655	phosphatidylglycerol biosynthetic process
2/4179	0.0479	PROCESS	GO:0006642	triglyceride mobilization
2/4179	0.0479	PROCESS	GO:0006609	mRNA-binding (hnRNP) protein import into nucleus
2/4179	0.0479	PROCESS	GO:0006605	protein targeting
2/4179	0.0479	PROCESS	GO:0006598	polyamine catabolic process
2/4179	0.0479	PROCESS	GO:0006591	ornithine metabolic process
2/4179	0.0479	PROCESS	GO:0006574	valine catabolic process
2/4179	0.0479	PROCESS	GO:0006572	tyrosine catabolic process
2/4179	0.0479	PROCESS	GO:0006571	tyrosine biosynthetic process
2/4179	0.0479	PROCESS	GO:0006563	L-serine metabolic process
2/4179	0.0479	PROCESS	GO:0006560	proline metabolic process
2/4179	0.0479	PROCESS	GO:0006556	S-adenosylmethionine biosynthetic process
2/4179	0.0479	PROCESS	GO:0006552	leucine catabolic process
2/4179	0.0479	PROCESS	GO:0006543	glutamine catabolic process
2/4179	0.0479	PROCESS	GO:0006535	cysteine biosynthetic process from serine
2/4179	0.0479	PROCESS	GO:0006532	aspartate biosynthetic process
2/4179	0.0479	PROCESS	GO:0006517	protein deglycosylation
2/4179	0.0479	PROCESS	GO:0006505	GPI anchor metabolic process
2/4179	0.0479	PROCESS	GO:0006476	protein deacetylation
2/4179	0.0479	PROCESS	GO:0006448	regulation of translational elongation
2/4179	0.0479	PROCESS	GO:0006437	tyrosyl-tRNA aminoacylation
2/4179	0.0479	PROCESS	GO:0006435	threonyl-tRNA aminoacylation
2/4179	0.0479	PROCESS	GO:0006434	seryl-tRNA aminoacylation
2/4179	0.0479	PROCESS	GO:0006431	methionyl-tRNA aminoacylation
2/4179	0.0479	PROCESS	GO:0006429	leucyl-tRNA aminoacylation
2/4179	0.0479	PROCESS	GO:0006428	isoleucyl-tRNA aminoacylation
2/4179	0.0479	PROCESS	GO:0006424	glutamyl-tRNA aminoacylation
2/4179	0.0479	PROCESS	GO:0006421	asparaginyl-tRNA aminoacylation
2/4179	0.0479	PROCESS	GO:0006404	RNA import into nucleus
2/4179	0.0479	PROCESS	GO:0006390	transcription from mitochondrial promoter
2/4179	0.0479	PROCESS	GO:0006376	mRNA splice site selection
2/4179	0.0479	PROCESS	GO:0006343	establishment of chromatin silencing
2/4179	0.0479	PROCESS	GO:0006311	meiotic gene conversion
2/4179	0.0479	PROCESS	GO:0006307	DNA dealkylation involved in DNA repair
2/4179	0.0479	PROCESS	GO:0006297	nucleotide-excision repair, DNA gap filling
2/4179	0.0479	PROCESS	GO:0006296	nucleotide-excision repair, DNA incision, 5'-to lesion
2/4179	0.0479	PROCESS	GO:0006282	regulation of DNA repair
2/4179	0.0479	PROCESS	GO:0006276	plasmid maintenance
2/4179	0.0479	PROCESS	GO:0006266	DNA ligation
2/4179	0.0479	PROCESS	GO:0006241	CTP biosynthetic process
2/4179	0.0479	PROCESS	GO:0006231	dTMP biosynthetic process
2/4179	0.0479	PROCESS	GO:0006226	dUMP biosynthetic process
2/4179	0.0479	PROCESS	GO:0006222	UMP biosynthetic process
2/4179	0.0479	PROCESS	GO:0006216	cytidine catabolic process
2/4179	0.0479	PROCESS	GO:0006167	AMP biosynthetic process
2/4179	0.0479	PROCESS	GO:0006163	purine nucleotide metabolic process
2/4179	0.0479	PROCESS	GO:0006119	oxidative phosphorylation
2/4179	0.0479	PROCESS	GO:0006112	energy reserve metabolic process
2/4179	0.0479	PROCESS	GO:0006110	regulation of glycolysis
2/4179	0.0479	PROCESS	GO:0006109	regulation of carbohydrate metabolic process
2/4179	0.0479	PROCESS	GO:0006104	succinyl-CoA metabolic process
2/4179	0.0479	PROCESS	GO:0006101	citrate metabolic process
2/4179	0.0479	PROCESS	GO:0006089	lactate metabolic process
2/4179	0.0479	PROCESS	GO:0006085	acetyl-CoA biosynthetic process
2/4179	0.0479	PROCESS	GO:0006083	acetate metabolic process
2/4179	0.0479	PROCESS	GO:0006080	substituted mannan metabolic process
2/4179	0.0479	PROCESS	GO:0006072	glycerol-3-phosphate metabolic process
2/4179	0.0479	PROCESS	GO:0006068	ethanol catabolic process
2/4179	0.0479	PROCESS	GO:0006037	cell wall chitin metabolic process
2/4179	0.0479	PROCESS	GO:0006020	inositol metabolic process
2/4179	0.0479	PROCESS	GO:0006011	UDP-glucose metabolic process
2/4179	0.0479	PROCESS	GO:0006002	fructose 6-phosphate metabolic process
2/4179	0.0479	PROCESS	GO:0005993	trehalose catabolic process
2/4179	0.0479	PROCESS	GO:0005991	trehalose metabolic process
2/4179	0.0479	PROCESS	GO:0005987	sucrose catabolic process
2/4179	0.0479	PROCESS	GO:0005981	regulation of glycogen catabolic process
2/4179	0.0479	PROCESS	GO:0005980	glycogen catabolic process
2/4179	0.0479	PROCESS	GO:0002943	tRNA dihydrouridine synthesis
2/4179	0.0479	PROCESS	GO:0001934	positive regulation of protein phosphorylation
2/4179	0.0479	PROCESS	GO:0001933	negative regulation of protein phosphorylation
2/4179	0.0479	PROCESS	GO:0001927	exocyst assembly
2/4179	0.0479	PROCESS	GO:0001320	age-dependent response to reactive oxygen species involved in chronological cell aging
2/4179	0.0479	PROCESS	GO:0001198	negative regulation of mating-type specific transcription from RNA polymerase II promoter
2/4179	0.0479	PROCESS	GO:0001193	maintenance of transcriptional fidelity during DNA-dependent transcription elongation from RNA polymerase II promoter
2/4179	0.0479	PROCESS	GO:0001178	regulation of transcriptional start site selection at RNA polymerase II promoter
2/4179	0.0479	PROCESS	GO:0001112	DNA-dependent transcriptional open complex formation
2/4179	0.0479	PROCESS	GO:0001111	promoter clearance from RNA polymerase II promoter
2/4179	0.0479	PROCESS	GO:0000957	mitochondrial RNA catabolic process
2/4179	0.0479	PROCESS	GO:0000821	regulation of arginine metabolic process
2/4179	0.0479	PROCESS	GO:0000767	cell morphogenesis involved in conjugation
2/4179	0.0479	PROCESS	GO:0000751	cell cycle arrest in response to pheromone
2/4179	0.0479	PROCESS	GO:0000749	response to pheromone involved in conjugation with cellular fusion
2/4179	0.0479	PROCESS	GO:0000734	gene conversion at mating-type locus, DNA repair synthesis
2/4179	0.0479	PROCESS	GO:0000715	nucleotide-excision repair, DNA damage recognition
2/4179	0.0479	PROCESS	GO:0000464	endonucleolytic cleavage in ITS1 upstream of 5.8S rRNA from tricistronic rRNA transcript (SSU-rRNA, 5.8S rRNA, LSU-rRNA)
2/4179	0.0479	PROCESS	GO:0000411	positive regulation of transcription by galactose
2/4179	0.0479	PROCESS	GO:0000379	tRNA-type intron splice site recognition and cleavage
2/4179	0.0479	PROCESS	GO:0000354	cis assembly of pre-catalytic spliceosome
2/4179	0.0479	PROCESS	GO:0000304	response to singlet oxygen
2/4179	0.0479	PROCESS	GO:0000280	nuclear division
2/4179	0.0479	PROCESS	GO:0000161	MAPK cascade involved in osmosensory signaling pathway
2/4179	0.0479	PROCESS	GO:0000038	very long-chain fatty acid metabolic process
2/4179	0.0479	FUNCTION	GO:0071862	protein phosphatase type 1 activator activity
2/4179	0.0479	FUNCTION	GO:0070635	nicotinamide riboside hydrolase activity
2/4179	0.0479	FUNCTION	GO:0070491	repressing transcription factor binding
2/4179	0.0479	FUNCTION	GO:0070336	flap-structured DNA binding
2/4179	0.0479	FUNCTION	GO:0070181	SSU rRNA binding
2/4179	0.0479	FUNCTION	GO:0070180	LSU rRNA binding
2/4179	0.0479	FUNCTION	GO:0061133	endopeptidase activator activity
2/4179	0.0479	FUNCTION	GO:0052834	inositol monophosphate phosphatase activity
2/4179	0.0479	FUNCTION	GO:0052833	inositol monophosphate 4-phosphatase activity
2/4179	0.0479	FUNCTION	GO:0052832	inositol monophosphate 3-phosphatase activity
2/4179	0.0479	FUNCTION	GO:0052724	inositol hexakisphosphate 3-kinase activity
2/4179	0.0479	FUNCTION	GO:0052723	inositol hexakisphosphate 1-kinase activity
2/4179	0.0479	FUNCTION	GO:0052656	L-isoleucine transaminase activity
2/4179	0.0479	FUNCTION	GO:0052655	L-valine transaminase activity
2/4179	0.0479	FUNCTION	GO:0052654	L-leucine transaminase activity
2/4179	0.0479	FUNCTION	GO:0052633	isocitrate hydro-lyase (cis-aconitate-forming) activity
2/4179	0.0479	FUNCTION	GO:0052632	citrate hydro-lyase (cis-aconitate-forming) activity
2/4179	0.0479	FUNCTION	GO:0052587	diacetyl reductase ((R)-acetoin forming) activity
2/4179	0.0479	FUNCTION	GO:0051879	Hsp90 protein binding
2/4179	0.0479	FUNCTION	GO:0051864	histone demethylase activity (H3-K36 specific)
2/4179	0.0479	FUNCTION	GO:0051787	misfolded protein binding
2/4179	0.0479	FUNCTION	GO:0051538	3 iron, 4 sulfur cluster binding
2/4179	0.0479	FUNCTION	GO:0051010	microtubule plus-end binding
2/4179	0.0479	FUNCTION	GO:0050839	cell adhesion molecule binding
2/4179	0.0479	FUNCTION	GO:0050815	phosphoserine binding
2/4179	0.0479	FUNCTION	GO:0048487	beta-tubulin binding
2/4179	0.0479	FUNCTION	GO:0047935	glucose 1-dehydrogenase (NADP+) activity
2/4179	0.0479	FUNCTION	GO:0047536	2-aminoadipate transaminase activity
2/4179	0.0479	FUNCTION	GO:0047433	branched-chain-2-oxoacid decarboxylase activity
2/4179	0.0479	FUNCTION	GO:0047184	1-acylglycerophosphocholine O-acyltransferase activity
2/4179	0.0479	FUNCTION	GO:0046914	transition metal ion binding
2/4179	0.0479	FUNCTION	GO:0045547	dehydrodolichyl diphosphate synthase activity
2/4179	0.0479	FUNCTION	GO:0045131	pre-mRNA branch point binding
2/4179	0.0479	FUNCTION	GO:0043539	protein serine/threonine kinase activator activity
2/4179	0.0479	FUNCTION	GO:0043115	precorrin-2 dehydrogenase activity
2/4179	0.0479	FUNCTION	GO:0042973	glucan endo-1,3-beta-D-glucosidase activity
2/4179	0.0479	FUNCTION	GO:0042392	sphingosine-1-phosphate phosphatase activity
2/4179	0.0479	FUNCTION	GO:0042054	histone methyltransferase activity
2/4179	0.0479	FUNCTION	GO:0036033	mediator complex binding
2/4179	0.0479	FUNCTION	GO:0035870	dITP diphosphatase activity
2/4179	0.0479	FUNCTION	GO:0035529	NADH pyrophosphatase activity
2/4179	0.0479	FUNCTION	GO:0034511	U3 snoRNA binding
2/4179	0.0479	FUNCTION	GO:0034338	short-chain carboxylesterase activity
2/4179	0.0479	FUNCTION	GO:0033833	hydroxymethylfurfural reductase (NADH) activity
2/4179	0.0479	FUNCTION	GO:0033164	glycolipid 6-alpha-mannosyltransferase activity
2/4179	0.0479	FUNCTION	GO:0032977	membrane insertase activity
2/4179	0.0479	FUNCTION	GO:0032403	protein complex binding
2/4179	0.0479	FUNCTION	GO:0032183	SUMO binding
[truncated: 1,778 more rows]
