# Supplementary material for: Evolution of protein-protein interaction networks in yeast
Source: PLoS One. 2017 Mar 1;12(3):e0171920. doi: 10.1371/journal.pone.0171920 (PMC5382968; doi:10.1371/journal.pone.0171920)
Supplement: S3 Table — (XLSX) [file pone.0171920.s003.xlsx]

## Sheet: Sheet1
YBL106C	YFL038C
YGR081C	YJR109C
YJL168C	YLL018C
YBR107C	YNL047C
YLR117C	YLR147C
YJL138C	YNR024W
YFR004W	YMR235C
YJR035W	YKR059W
YIL131C	YPR120C
YBL032W	YOR353C
YBL067C	YBR109C
YLR167W	YOR230W
YCL025C	YDR276C
YER148W	YJL115W
YDL147W	YER021W
YBR142W	YLR029C
YER103W	YGL244W
YGR285C	YKR089C
YLR424W	YMR229C
YBL061C	YJL187C
YCL008C	YPL216W
YML096W	YPL204W
YDR292C	YJL164C
YCL025C	YDL192W
YER102W	YHL033C
YDR394W	YMR198W
YBL075C	YPL219W
YBL016W	YEL034W
YHR027C	YOR375C
YKR081C	YLR355C
YER103W	YIL159W
YLR096W	YML057W
YGL180W	YPL153C
YGR132C	YOR016C
YBL075C	YER088C
YBL075C	YNL127W
YNR046W	YPL235W
YKL180W	YMR043W
YHR005C-A	YMR118C
YDL229W	YGL012W
YHR152W	YLR109W
YMR129W	YPR028W
YHR108W	YNL030W
YGL172W	YML092C
YLR249W	YPR180W
YGL075C	YKR054C
YFR028C	YKR101W
YDR017C	YMR196W
YDL029W	YKL104C
YKR092C	YPR143W
YGL201C	YGL201C
YKL181W	YNL124W
YJR001W	YPL204W
YBL075C	YDR021W
YHR016C	YMR208W
YDR468C	YKR020W
YDR483W	YMR186W
YFR014C	YMR205C
YGR270W	YNL079C
YGR140W	YMR139W
YBR160W	YER161C
YBR010W	YKL073W
YDL181W	YKL061W
YML079W	YNL255C
YIL035C	YMR255W
YDL229W	YDR164C
YHR052W	YMR186W
YIR009W	YOR308C
YBL027W	YKL006W
YMR180C	YNL154C
YJR131W	YLR167W
YBL075C	YGL228W
YGL190C	YMR304W
YDR496C	YOR206W
YGR040W	YML065W
YDL130W	YPL204W
YDL007W	YPR183W
YDR361C	YOR303W
YBL016W	YGL153W
YGL207W	YOR052C
YDL192W	YMR010W
YBL102W	YDR438W
YKL101W	YNL142W
YCR051W	YJL164C
YFL033C	YPL204W
YBR261C	YCR004C
YJL165C	YPR119W
YJL164C	YPR041W
YBR085W	YNL154C
YKL139W	YKR059W
YDR103W	YKL166C
YJL034W	YPL165C
YBR191W	YNL255C
YBL016W	YOR039W
YBR128C	YPL240C
YGR150C	YJL110C
YBR160W	YJL051W
YBR160W	YPL256C
YJL065C	YNL230C
YJR125C	YKL166C
YDL229W	YNL015W
YGR231C	YJR045C
YKL210W	YPR054W
YGL158W	YGR223C
YIL007C	YIL075C
YLR029C	YPL090C
YBR155W	YDR477W
YCR086W	YNL218W
YKL048C	YMR186W
YKL054C	YMR276W
YHR030C	YJL164C
YHL010C	YJL034W
YGR023W	YGR055W
YGR090W	YPR175W
YDR127W	YJL173C
YFR021W	YMR303C
YDR510W	YHR134W
YDR510W	YLR223C
YHL033C	YIR010W
YFR028C	YHR128W
YBL030C	YPL078C
YER020W	YKL051W
YGL225W	YOR204W
YJR009C	YPR052C
YNR032W	YPL204W
YBR085W	YDL059C
YBR010W	YPR016C
YDR099W	YHR090C
YPL256C	YPL267W
YER122C	YLR178C
YDL007W	YKR054C
YER103W	YLR377C
YLR249W	YLR293C
YBR154C	YLR071C
YDL028C	YGR097W
YJL185C	YPL018W
YDR477W	YML111W
YBR254C	YML077W
YER040W	YJL034W
YDL188C	YPL211W
YJL164C	YMR002W
YBR135W	YBR135W
YDR293C	YNL289W
YER146W	YPR010C
YJL011C	YJL011C
YJL084C	YJR045C
YDR012W	YJL080C
YCR034W	YGR191W
YBR088C	YGL058W
YDL005C	YLR167W
YBL032W	YIR033W
YBR146W	YPL013C
YMR229C	YOR233W
YFL024C	YPL203W
YHR065C	YML010W
YJL124C	YOR204W
YIL076W	YKL166C
YJL034W	YNL225C
YCR084C	YJR045C
YDR246W	YDR407C
YOR036W	YPL240C
YGL210W	YLR249W
YDL229W	YDR299W
YBR283C	YIL016W
YBL003C	YOR303W
YOR339C	YPL037C
YDL229W	YOL012C
YJL034W	YPL032C
YKL179C	YMR198W
YLL019C	YLR044C
YHR111W	YJR045C
YJL095W	YNL136W
YCL011C	YER102W
YBR109C	YIL138C
YBL101C	YLR034C
YDL156W	YLR096W
YNL007C	YPL106C
YBL072C	YIL114C
YBR234C	YNL106C
YBR160W	YGR059W
YLR029C	YOR063W
YDR310C	YDR310C
YDR176W	YPL082C
YJL187C	YLR167W
YBL027W	YGR034W
YPL018W	YPR155C
YCR008W	YPL059W
YIR010W	YOR039W
YBL002W	YGL097W
YGL120C	YLL036C
YGL081W	YPL240C
YDL084W	YDL160C
YHR200W	YKL180W
YDR365C	YMR229C
YNL178W	YNL207W
YER145C	YLR413W
YCR082W	YER022W
YJR041C	YPL131W
YJR082C	YLR223C
YBR217W	YNR007C
YDR172W	YML005W
YNL061W	YOL077C
YDR087C	YLR032W
YBR052C	YJL016W
YAL024C	YNL098C
YMR100W	YOR339C
YDR356W	YPL141C
YDR233C	YHR027C
YBR052C	YNL065W
YBL075C	YER013W
YGR097W	YML057W
YML012W	YPL227C
YER133W	YJR009C
YNR051C	YOR063W
YDR080W	YPL045W
YBL075C	YDR498C
YLR022C	YNL163C
YNL030W	YOL128C
YOL012C	YPR052C
YBR160W	YPL180W
YFL002C	YOR260W
YBR284W	YNR016C
YGL048C	YML106W
YJL108C	YPL204W
YCR061W	YJR117W
YDL007W	YLR314C
YGL238W	YJL034W
YER171W	YGR258C
YKL021C	YNL135C
YGR240C	YOR231W
YJR093C	YLR221C
YBR217W	YGR240C
YER017C	YMR089C
YJR045C	YLR195C
YHR147C	YNL284C
YCR002C	YNL090W
YKL081W	YNL023C
YDR225W	YKL139W
YHR057C	YNL244C
YFL005W	YGR009C
YLR167W	YML130C
YER063W	YLR206W
YDR510W	YOR362C
YOR158W	YPL118W
YNL154C	YOL083W
YDL229W	YIL041W
YBR181C	YKL135C
YBL075C	YIL019W
YER103W	YIL050W
YML007W	YPL203W
YER125W	YJR066W
YHR082C	YPL209C
YGL171W	YIL035C
YDL042C	YDR448W
YBR183W	YER019C-A
YGL043W	YGR005C
YIL074C	YPL233W
YDR306C	YOL133W
YMR052W	YNL127W
YGL106W	YKR010C
YBR160W	YOR359W
YDR440W	YOR294W
YLR372W	YML123C
YJL138C	YNL178W
YHR155W	YPL048W
YCR057C	YDL213C
YIL034C	YLR249W
YHR200W	YIL114C
YHR200W	YNL287W
YEL002C	YOR254C
YOL128C	YPL141C
YDL229W	YLR241W
YBR139W	YER103W
YGR159C	YLR048W
YER004W	YOR249C
YGR159C	YPL131W
YJL069C	YMR229C
YDR458C	YER123W
YDR122W	YGL233W
YHR129C	YNL138W
YBR077C	YMR004W
YDR033W	YFR004W
YFR009W	YHR011W
YDL007W	YNL308C
YER174C	YMR104C
YGR013W	YLL036C
YHR099W	YMR042W
YBR265W	YDR525W-A
YPL126W	YPR137W
YHR107C	YOL069W
YDR207C	YPL203W
YDR132C	YDR132C
YFR004W	YNL067W
YGL105W	YKL050C
YKL068W	YMR047C
YNL255C	YOR100C
YJR094W-A	YML065W
YMR086W	YPL203W
YMR083W	YOL086C
YHL030W	YJL052W
YDL098C	YER029C
YBR164C	YLR080W
YPL090C	YPR010C
YGR142W	YPL203W
YER103W	YGR130C
YMR186W	YMR272C
YKL166C	YKL193C
YKR059W	YLR362W
YLR113W	YMR276W
YER012W	YOL145C
YHR143W-A	YOL090W
YDL047W	YGR052W
YAL007C	YER103W
YBR194W	YCR009C
YLR167W	YOR198C
YGL059W	YKL181W
YJL065C	YMR043W
YLL045C	YMR043W
YKL014C	YKL172W
YGL106W	YML078W
YGL244W	YGL244W
YGR074W	YOR134W
YGL093W	YNL182C
YCR024C-A	YGL200C
YBR028C	YGR040W
YDL047W	YKR062W
YDR440W	YGR040W
YHR082C	YML118W
YBL032W	YCL025C
YER149C	YMR186W
YMR102C	YNL218W
YBR198C	YJR009C
YKL197C	YLR191W
YFL005W	YPR049C
YOR324C	YOR324C
YOL069W	YPR117W
YOR232W	YPL204W
YFL005W	YNL186W
YER102W	YML065W
YBR084W	YGL207W
YBL085W	YPL055C
YGR097W	YMR139W
YER139C	YJR109C
YBL075C	YHR118C
YML121W	YOL144W
YHR114W	YPL049C
YLR229C	YOL112W
YFL002C	YKR059W
YDR356W	YEL061C
YAL054C	YLR048W
YDR510W	YPL223C
YBL066C	YGL112C
YKL134C	YNL021W
YJL164C	YOR337W
YKL082C	YML109W
YDL055C	YER179W
YGR002C	YLR206W
YKL016C	YMR043W
YKR063C	YLR153C
YKL154W	YPL076W
YGL002W	YOR016C
YDL229W	YDR214W
YML008C	YNL258C
YLR075W	YLR287C-A
YEL034W	YOR261C
YDR328C	YPL203W
YBR132C	YLR167W
YKR014C	YPL204W
YDR132C	YJR066W
YGR040W	YNL272C
YGR284C	YNL101W
YBL075C	YOR237W
YMR053C	YOR223W
YMR138W	YOR070C
YBR182C	YLR423C
YDL044C	YLR386W
YLR200W	YMR186W
YMR017W	YMR183C
YJL177W	YLR406C
YJR045C	YOR217W
YBR108W	YHL007C
YDR510W	YNL002C
YBL016W	YOR359W
YEL001C	YPL106C
YJL177W	YPL093W
YDL019C	YPL204W
YKR016W	YLR086W
YLR372W	YPL204W
YKL179C	YOR337W
YDR346C	YGL180W
YKR092C	YLR319C
YGR267C	YKL210W
YGL135W	YHR066W
YDR218C	YKL101W
YIR031C	YPR152C
YBL068W	YHR030C
YKR092C	YLR262C
YDR075W	YGR123C
YNL068C	YOR361C
YDR244W	YGR133W
YJR063W	YNL248C
YBL016W	YDR328C
YNL251C	YOL115W
YDR334W	YIR010W
YDR001C	YER103W
YDR365C	YOR294W
YJL173C	YLR347C
YDL192W	YDR525W-A
YKR063C	YPL012W
YBL102W	YDR264C
YJR045C	YOR164C
YML062C	YPL153C
YGR240C	YNL030W
YDL229W	YNL224C
YFL024C	YNL107W
YLR019W	YOR317W
YKR008W	YOR259C
YDR507C	YMR043W
YBR191W	YHR027C
YJL153C	YML086C
YDL047W	YGR085C
YDL078C	YER133W
YDR361C	YNL030W
YLR096W	YPL133C
YBL032W	YJR107W
YDR510W	YNL272C
YJR045C	YLL023C
YLR438C-A	YNL118C
YDL134C	YGR238C
YDR510W	YGR162W
YJL168C	YKL049C
YBR246W	YEL063C
YFR015C	YNL154C
YBR031W	YNL178W
YCR052W	YOR304W
YDL028C	YDR383C
YMR109W	YMR139W
YBR068C	YDR276C
YDR122W	YLR028C
YGR028W	YNL154C
YDL156W	YNL030W
YBR010W	YDL031W
YBR160W	YGL173C
YGR191W	YPL237W
YJR134C	YNL154C
YAL047C	YLR212C
YFR004W	YGR264C
YCR030C	YNL283C
YKL168C	YMR140W
YER092W	YLR206W
YGL216W	YMR186W
YGR121C	YLL028W
YNL030W	YPR169W
YCR031C	YNL207W
YBR109C	YDR382W
YGR027C	YKL145W
YDR489W	YML069W
YCR034W	YOR347C
YOL018C	YOR094W
YEL009C	YHR090C
YBL002W	YDR334W
YFL046W	YMR131C
YML062C	YNL154C
YOR110W	YPR052C
YAL016W	YML109W
YHR005C	YMR186W
YJL069C	YOR059C
YDR447C	YGL048C
YDR099W	YOL045W
YFR001W	YLR406C
YER144C	YNL088W
YDR293C	YJL165C
YBR160W	YNL201C
YGL158W	YOR316C
YFL005W	YMR043W
YBR194W	YPL213W
YNL289W	YPL032C
YGR081C	YJL130C
YGL003C	YGR184C
YDL229W	YNL058C
YBL056W	YNL250W
YLL008W	YNL175C
YKR026C	YNL154C
YBR081C	YFL037W
YBR015C	YHR181W
YJL164C	YPL043W
YDL229W	YLR288C
YBR108W	YBR108W
YBR143C	YDR510W
YDR023W	YJL164C
YBR036C	YLR167W
YER171W	YIL128W
YCR037C	YJL002C
YDL103C	YJL034W
YAR019C	YCR008W
YGR258C	YLR430W
YBR194W	YKL173W
YDL102W	YJR006W
YGR129W	YLL036C
YKL142W	YOR269W
YKL101W	YNL202W
YKL179C	YLR181C
YBR081C	YPL235W
YDL002C	YJL052W
YBR253W	YDL005C
YHR027C	YHR203C
YER165W	YOR204W
YBL075C	YLR008C
YNL068C	YPL203W
YDR447C	YER151C
YFL038C	YNL154C
YHL007C	YOL091W
YCR008W	YGR159C
YBR082C	YPL153C
YDR498C	YLR440C
YDR394W	YMR309C
YBR068C	YOR094W
YBR140C	YLR167W
YBL067C	YPL240C
YBL075C	YDL208W
YGL184C	YKL012W
YDL182W	YDR174W
YER091C	YMR049C
YGR130C	YNL079C
YNL255C	YPL134C
YMR139W	YMR229C
YDR229W	YMR043W
YGL116W	YPR119W
YDR087C	YNL110C
YGR040W	YGR078C
YFL046W	YGR218W
YDL229W	YDR122W
YDR075W	YLR028C
YBR160W	YKR008W
YKR081C	YNL255C
YDR490C	YMR186W
YBR109C	YOR039W
YBL075C	YIL135C
YHR200W	YML063W
YDL078C	YNL094W
YBR010W	YPL146C
YNL138W	YNR035C
YDL099W	YJL187C
YLL036C	YOR244W
YBR089C-A	YIL126W
YER073W	YKL152C
YAL062W	YIL033C
YKL061W	YKL166C
YKR016W	YNR002C
YJL138C	YMR080C
YBL016W	YGR063C
YKL012W	YLR192C
YIL035C	YMR229C
YBL090W	YNR037C
YNL127W	YPL106C
YDL007W	YOR270C
YDL132W	YDL155W
YML073C	YPL131W
YDL013W	YER123W
YMR043W	YPL229W
YER133W	YLR002C
YKL195W	YPR151C
YMR196W	YOR244W
YGR040W	YOL078W
YBR069C	YLR066W
YER123W	YFL008W
YHR027C	YPL095C
YFR037C	YGR252W
YER133W	YOL045W
YEL041W	YJL164C
YAL034W-A	YOL128C
YDL160C	YDR099W
YFR004W	YMR241W
YEL026W	YMR031C
YGR104C	YLL026W
YBR160W	YOR207C
YLR227C	YNL225C
YDL007W	YDL036C
YBR126C	YMR186W
YER103W	YGR128C
YCL025C	YGL008C
YBR160W	YNL165W
YHR200W	YPL231W
YBR031W	YDR101C
YLR025W	YNL079C
YBR106W	YJL117W
YBL075C	YGR120C
YBR031W	YML073C
YCL010C	YKR092C
YDR201W	YLR206W
YHR169W	YNL110C
YJR044C	YOL129W
YGL058W	YIL033C
YBL052C	YOL012C
YJL138C	YOR312C
YBL002W	YDR021W
YDL207W	YKR059W
YBR245C	YPL203W
YJL034W	YJL092W
YFR004W	YIL078W
YBL032W	YDL137W
YGR261C	YKL135C
YKL049C	YPL127C
YDR295C	YGR028W
YMR290C	YNL135C
YHR023W	YKL054C
YGR240C	YLR048W
YDR477W	YLR309C
YJL155C	YNL154C
YBL075C	YEL041W
YER013W	YPL204W
YGR195W	YOR001W
YDR394W	YPL217C
YMR186W	YPL190C
YIL094C	YLR048W
YDL229W	YOR223W
YDR168W	YGL201C
YDL229W	YNL136W
YDR508C	YPL265W
YDL232W	YLR378C
YLR182W	YMR043W
YDL126C	YIL138C
YCR057C	YKR092C
YNL069C	YPL249C-A
YGR040W	YJR083C
YDR507C	YJL164C
YBR010W	YOL061W
YNR047W	YOL045W
YMR043W	YMR188C
YBR160W	YJR148W
YKR081C	YOL077C
YKR039W	YLR372W
YJL138C	YOL086C
YBR247C	YDR449C
YML078W	YNL330C
YBL106C	YDR122W
YLL008W	YMR139W
YLR301W	YPL204W
YHR078W	YMR150C
YHR091C	YLR167W
YGR097W	YMR001C
YGL062W	YPL204W
YHL022C	YPR007C
YFL002C	YLL026W
YGL172W	YGR128C
YER125W	YMR186W
YDR515W	YPL211W
YKL065C	YKR039W
YDR054C	YJL194W
YNL255C	YPL094C
YGR285C	YNL178W
YGL167C	YKR039W
YIL018W	YJR123W
YDR365C	YJL010C
YCR042C	YLR167W
YDR217C	YOL012C
YDR238C	YNL284C
YPL146C	YPL209C
YHR030C	YPL146C
YJR059W	YOR230W
YJR010C-A	YKR039W
YMR275C	YPL043W
YDL134C	YML109W
YFL002C	YOR204W
YER151C	YLR048W
YGL015C	YLR319C
YAL017W	YHR104W
YKL203C	YKL203C
YDL103C	YDL229W
YGR255C	YOL096C
YBL075C	YKL021C
YBR160W	YNL015W
YMR021C	YNL030W
YKL073W	YOR360C
YIL144W	YPL240C
YCR084C	YMR139W
YGR083C	YIL131C
YGR074W	YJL203W
YBR160W	YLR018C
YER103W	YML004C
YKL009W	YMR290C
YNL186W	YNL186W
YJL138C	YPL106C
YJL138C	YNL110C
YGL234W	YPL203W
YGL096W	YOR319W
YFL005W	YFR014C
YKL081W	YKL130C
YDR372C	YIL076W
YDR247W	YNR016C
YKL054C	YML078W
YGL201C	YIL150C
YEL065W	YPL240C
YKL049C	YLR337C
YEL044W	YLR052W
YML111W	YMR236W
YDR237W	YGR220C
YML037C	YPL204W
YBR290W	YDL015C
YER103W	YML031W
YJR009C	YMR086W
YBR010W	YOL038W
YER006W	YIL018W
YJL095W	YPR058W
YDL160C	YGR178C
YER068W	YGL058W
YBL016W	YPR034W
YLR167W	YMR062C
YDL005C	YPL209C
YJL164C	YML048W
YDR032C	YKL051W
YDR374C	YPL203W
YBL047C	YJL148W
YER053C	YFL002C
YBR010W	YNL030W
YBR160W	YDR137W
YLR025W	YPL018W
YIL018W	YLR074C
YDR201W	YIR017C
YHR007C	YLR350W
YDR375C	YDR375C
YGL003C	YMR104C
YJL068C	YLR354C
YBR058C	YDL131W
YBR058C	YMR304W
YKL054C	YMR053C
YGR220C	YLR371W
YBR290W	YJR045C
YDL003W	YIL126W
YCL014W	YGR220C
YMR078C	YPR175W
YKL054C	YMR229C
YER006W	YKR059W
YER151C	YLR029C
YAL011W	YGR089W
YHR127W	YKL068W
YJR065C	YNR035C
YDL002C	YKR092C
YFL005W	YMR192W
YBL047C	YBR010W
YGR252W	YKL060C
YBR198C	YKR092C
YGL180W	YHR090C
YBR038W	YFR028C
YBR160W	YDR022C
YHR085W	YNL182C
YDR510W	YGR167W
YHL007C	YOR185C
YKL095W	YLR147C
YKR076W	YPL204W
YNL255C	YOR104W
YAL007C	YOL132W
YFR053C	YHR027C
YDL137W	YGR191W
YDR398W	YHR084W
YBL047C	YDR348C
YBL032W	YHR142W
YGL003C	YLR249W
YBR081C	YGR040W
YER123W	YLR326W
YBR160W	YBR259W
YBR079C	YPL237W
YDL160C	YPR054W
YHR203C	YPL012W
YKR068C	YNL251C
YDR100W	YPL094C
YDR507C	YFR027W
YCR084C	YOR061W
YHR065C	YKL021C
YBL032W	YLR421C
YCR088W	YNL154C
YHR052W	YKL006W
YOR293W	YOR361C
YBL003C	YKR025W
YHR128W	YPR185W
YGR284C	YLL023C
YER161C	YKR081C
YBL016W	YOR276W
YBR123C	YMR039C
YNR051C	YOL149W
YGR159C	YNR054C
YER036C	YPR016C
YLR153C	YNL090W
YJL019W	YJR068W
YJL164C	YOL082W
YBR160W	YNL188W
YDL074C	YPL141C
YER086W	YFL002C
YKL130C	YLR113W
YJL130C	YLL040C
YER126C	YPL131W
YBR217W	YLL042C
YGL120C	YGR159C
YBL032W	YOL002C
YAL034W-A	YLR206W
YDR054C	YGL058W
YDR099W	YPL032C
YGL025C	YIL159W
YJL138C	YOR308C
YHR114W	YJL010C
YGL179C	YGR167W
YLL026W	YMR047C
YBR160W	YOR008C
YJL110C	YJL110C
YIL107C	YNL154C
YDL229W	YGL068W
YBL032W	YMR124W
YGL048C	YGR043C
YOR375C	YOR375C
YGL190C	YKL081W
YJR076C	YLR025W
YBR171W	YMR186W
YFR017C	YNL289W
YDL029W	YGL015C
YAL038W	YCR037C
YDL192W	YLR080W
YMR307W	YOL020W
YBL067C	YIL053W
YHR143W	YPL240C
YDR168W	YHR030C
YBL075C	YNL113W
YDR515W	YML001W
YBR110W	YDL229W
YDL229W	YGL206C
YBL002W	YOR201C
YBL075C	YNL318C
YAL012W	YNR051C
YBR159W	YPL076W
YHL025W	YHR030C
YBR119W	YPR182W
YDL007W	YJL194W
YKR059W	YNL157W
YBR128C	YER149C
YER013W	YMR290C
YOR259C	YPL048W
YHL033C	YJL138C
YIL053W	YJR035W
YJL164C	YMR140W
YER178W	YNL255C
YHR156C	YJL187C
YGL048C	YMR012W
YLR262C	YPL204W
YDL229W	YOR112W
YBR010W	YER068W
YJR072C	YMR043W
YER146W	YGR210C
YKL051W	YNL047C
YDR309C	YNL154C
YHR114W	YJL151C
YCR063W	YER165W
YKL065C	YNL318C
YBL002W	YGL019W
YDR295C	YJL187C
YER006W	YLR175W
YDR382W	YJL138C
YER094C	YER133W
YER103W	YPL240C
YER086W	YKL029C
YBR245C	YGR270W
YGR155W	YNL049C
YNL154C	YOL078W
YCR020W-B	YCR052W
YJL034W	YJR135C
YJR077C	YPL106C
YDR192C	YFR002W
YKL168C	YMR043W
YGL059W	YGR266W
YFR036W	YLR113W
YDR075W	YKL080W
YDR266C	YML010W
YFR046C	YPL240C
YHR064C	YOR080W
YDR358W	YJR045C
YFR028C	YPR111W
YOR061W	YOR304W
YJR047C	YLR074C
YIR001C	YJL164C
YBR260C	YOR109W
YJL140W	YJL140W
YDL134C	YKR092C
YHR030C	YOR276W
YNL079C	YNL272C
YOL012C	YPL128C
YBL075C	YLR174W
YDL229W	YPL050C
YGR085C	YNR051C
YGR136W	YNL293W
YGL058W	YKR017C
YDL160C-A	YKL049C
YKL112W	YNL154C
YHR200W	YPR010C
YLR136C	YOR230W
YDR477W	YNL030W
YOR259C	YPR019W
YFL042C	YNL307C
YBR135W	YKL022C
YJL172W	YNL217W
YBR294W	YPL240C
YGL244W	YLR418C
YER136W	YNL093W
YBL092W	YML065W
YNL154C	YOR155C
YHR200W	YMR191W
YBL075C	YNL146W
YBR087W	YJR068W
YBL032W	YER165W
YBR160W	YPL246C
YFL038C	YGL158W
YBR142W	YJL190C
YKL145W	YNL014W
YLR219W	YNL194C
YBR199W	YMR186W
YDR382W	YPL240C
YDR225W	YDR251W
YBR130C	YHR030C
YBR267W	YNL227C
YDR477W	YOL059W
YMR190C	YPL203W
YKR059W	YOR063W
YDR012W	YHR197W
YBR173C	YGL048C
YKR055W	YLR096W
YKL129C	YKL129C
YBR103W	YNL189W
YDL100C	YGL048C
YBL075C	YBR283C
YKL012W	YNL220W
YLR021W	YML092C
YGR074W	YIL061C
YCR028C-A	YNR051C
YCR084C	YNL030W
YER017C	YKL145W
YER098W	YOL113W
YBR194W	YOR136W
YFR028C	YIL035C
YLR032W	YPL167C
YDL077C	YDR080W
YHR056C	YJL034W
YFL033C	YOL001W
YBL075C	YKR092C
YDL192W	YNL194C
YHR114W	YMR207C
YAL062W	YGL070C
YLR332W	YNL194C
YEL063C	YLR343W
YMR105C	YOL045W
YJL122W	YMR308C
YEL002C	YPL203W
YDL229W	YLR176C
YBR024W	YBR037C
YNL255C	YPL004C
YFL044C	YOL040C
YEL002C	YPL234C
YOR159C	YOR305W
YDR226W	YGL048C
YLR328W	YLR438W
YER110C	YOR136W
YBR010W	YOR265W
YDL229W	YPR088C
YDL126C	YOR061W
YNL222W	YOR179C
YCR084C	YLR071C
YJL034W	YMR174C
YDR225W	YDR225W
YER174C	YGR040W
YDR224C	YHR041C
YKL054C	YMR037C
YKL179C	YMR053C
YAL016W	YGR161C
YLR167W	YNR013C
YJL069C	YJR002W
YDR510W	YPL043W
YER103W	YJR072C
YFR004W	YPL153C
YJL164C	YPL059W
YLR005W	YPR025C
YCR012W	YHL030W
YHR157W	YPL140C
YKR092C	YPR152C
YMR053C	YPL018W
YBR010W	YPR072W
YKL049C	YMR159C
YDR247W	YFR017C
YOR272W	YPL211W
YJL084C	YPL265W
YHR133C	YJR045C
YDR477W	YIL114C
YBR198C	YDR159W
YMR043W	YPR161C
YMR235C	YPL111W
YDR225W	YPL217C
YDL092W	YFL002C
YGL048C	YMR067C
YHR206W	YML057W
YER094C	YFL007W
YDL148C	YGL172W
YDL126C	YLL026W
YDR225W	YFR033C
YDR324C	YOL010W
YDR364C	YGL120C
YHR170W	YNL061W
YFR014C	YNL267W
YGR209C	YJL033W
YBR114W	YLR147C
YER172C	YJR045C
YDR486C	YMR186W
YDR477W	YOL054W
YBL023C	YIR008C
YER103W	YGR249W
YJL112W	YKL189W
YKL068W	YPL093W
YLR348C	YMR186W
YJR045C	YKL009W
YER125W	YNL045W
YGL078C	YHL033C
YJL034W	YJR064W
YDL182W	YPR067W
YDL002C	YOR304W
YJL164C	YPR129W
YAL024C	YPL017C
YML030W	YPL018W
YLR192C	YMR309C
YFL023W	YMR186W
YBR160W	YDL117W
YAL055W	YDR265W
YBL075C	YBR014C
YBR010W	YOR081C
YBL032W	YBR289W
YER123W	YGR264C
YER103W	YGL064C
YBR010W	YLR397C
YLR292C	YPL094C
YHR119W	YIL112W
YKL002W	YMR117C
YJL073W	YJL073W
YNL047C	YOL038W
YBR254C	YGL210W
YJL034W	YKL173W
YBR089C-A	YKL179C
YDL229W	YER019C-A
YNL183C	YPL240C
YDR328C	YDR502C
YKL028W	YPR052C
YGL030W	YOL135C
YBR160W	YNL175C
YDR490C	YFR014C
YBR121C	YOR259C
YGR178C	YOL113W
YHR009C	YJL034W
YBR279W	YKR092C
YNL194C	YNL283C
YIR010W	YJL138C
YFR014C	YGL079W
YDR075W	YGR052W
YDL093W	YDL126C
YKR014C	YMR258C
YBR194W	YLR167W
YKR081C	YML073C
YDR439W	YMR043W
YGR235C	YPL203W
YJR045C	YLL026W
YKR039W	YKR092C
YDL229W	YKR058W
YDL020C	YFR052W
YFL010C	YLR192C
YLR029C	YNL030W
YBR084W	YNL255C
YER092W	YER123W
YHR062C	YIR015W
YBL075C	YOR211C
YMR318C	YOL128C
YGR130C	YPL037C
YDL229W	YPL223C
YDR510W	YPL210C
YGR214W	YPL235W
YDL126C	YLR399C
YHR200W	YJR123W
YOR061W	YOR267C
YBL002W	YHR143W-A
YER157W	YGL210W
YKL054C	YPR129W
YJL057C	YMR001C
YDL087C	YOR308C
YLR291C	YMR004W
YMR186W	YPL105C
YCR079W	YDL078C
YBL003C	YPL126W
YDR162C	YMR186W
YLR179C	YML007W
YIL035C	YNL131W
YAL038W	YLL012W
YER114C	YML109W
YBR060C	YIL131C
YBL075C	YNL220W
YBL003C	YPL217C
YFR004W	YMR043W
YDL235C	YHR206W
YBL032W	YOL119C
YBL032W	YFR017C
YNL189W	YPR193C
YDR218C	YDR507C
YOL123W	YOL128C
YOR140W	YPL203W
YBR160W	YHR028C
YBR031W	YLR197W
YNL245C	YNL255C
YML001W	YNL263C
YJR045C	YMR089C
YLR372W	YML048W
YKL142W	YPL004C
YBL032W	YIR025W
YBL003C	YGL112C
YJR035W	YOL139C
YNL186W	YPL042C
YKL006W	YML065W
YLR314C	YOR270C
YGR204W	YPL005W
YBL075C	YMR167W
YGL145W	YLR314C
YJL164C	YML065W
YBL002W	YER142C
YBL005W	YPL240C
YNL041C	YOR304C-A
YEL056W	YNL030W
YLR018C	YPL169C
YKR016W	YNL100W
YGR078C	YLR314C
YAL003W	YGR285C
YDR502C	YOR347C
YGL019W	YNL307C
YDL190C	YFL044C
YHR019C	YLR075W
YJL095W	YMR186W
YDR461W	YER146W
YBL075C	YDR425W
YDL229W	YLL004W
YJR042W	YKR082W
YAL019W	YNL154C
YDL160C	YGR252W
YDL126C	YPL235W
YLR438C-A	YNL255C
YER012W	YIL075C
YDR425W	YNL030W
YJL140W	YLR167W
YBR080C	YMR043W
YDR046C	YGR284C
YJR002W	YNL006W
YJR045C	YOL047C
YKL145W	YPL074W
YER103W	YIL160C
YDL029W	YGR136W
YDL007W	YJL138C
YBR160W	YKL139W
YGR252W	YOR259C
YEL015W	YGL173C
YBL075C	YML096W
YDR477W	YML001W
YER133W	YKL054C
YKL068W	YLR018C
YGL054C	YJL196C
YLR340W	YPL217C
YDR496C	YLR175W
YIL038C	YML098W
YDL192W	YKL145W
YDL042C	YMR186W
YBR011C	YBR160W
YKL160W	YKR092C
YGL116W	YPL004C
YBL075C	YJL019W
YDL156W	YHR179W
YBR164C	YGR052W
YDR190C	YMR127C
YBL054W	YJL034W
YDR394W	YOR046C
YIR038C	YPR113W
YIL034C	YJL187C
YBR109C	YLR144C
YJR066W	YNL207W
YDR439W	YLR347C
YDR329C	YGL153W
YGR063C	YML095C
YDR034C	YGR113W
YGL195W	YGR173W
YBL075C	YPL048W
YBR160W	YDR023W
YBR109C	YKL145W
YHR167W	YPL178W
YDL015C	YDR331W
YLR175W	YMR142C
YDR148C	YLR410W
YEL061C	YKL079W
YDR347W	YPL118W
YBL047C	YER103W
YKR083C	YOL128C
YLL028W	YML048W
YDR046C	YJL192C
YJR045C	YLR029C
YBR160W	YMR036C
YDR346C	YGL019W
YBL075C	YMR021C
YBR160W	YOR304C-A
YHR061C	YPL203W
YDL029W	YMR072W
YDR295C	YGL025C
YDR101C	YJL010C
YER177W	YKR092C
YBL016W	YMR239C
YJL122W	YPL093W
YBR160W	YDR054C
YDR285W	YIL038C
YGR005C	YPR052C
YFR031C-A	YJR123W
YML065W	YOR063W
YMR022W	YPL153C
YPR032W	YPR111W
YKL166C	YOR185C
YIL030C	YJL167W
YER006W	YHL033C
YDR394W	YJL164C
YDR264C	YOR212W
YHR169W	YMR186W
YDR075W	YGR142W
YBR065C	YOR308C
YIR010W	YPR133C
YFR037C	YKL145W
YJR083C	YKL166C
YDL208W	YJL010C
YHR203C	YPR137W
YBR034C	YDL165W
YBR233W-A	YKR092C
YNL079C	YOR198C
YBR160W	YGL209W
YJR010C-A	YPL227C
YKL054C	YKL139W
YCR016W	YMR186W
YDL229W	YFL048C
YDR477W	YKR098C
YJR045C	YOR215C
YGR159C	YML074C
YIL118W	YML109W
YFR004W	YNL015W
YBR211C	YGR040W
YGR138C	YJL196C
YBL075C	YPR144C
YDR032C	YLR326W
YBR214W	YBR243C
YHL011C	YMR146C
YIL118W	YPL262W
YER070W	YGR180C
YBR243C	YMR300C
YFR004W	YOR347C
YJL183W	YJL183W
YFL038C	YLR362W
YER125W	YER125W
YDL055C	YKL067W
YJL095W	YJR097W
YIL038C	YJL164C
YDR508C	YNL178W
YBL075C	YJR104C
YDL181W	YDR515W
YDL165W	YER148W
YER029C	YPL157W
YBL032W	YNL042W
YER068W	YLR206W
YHR096C	YNR032W
YFR004W	YMR308C
YHL003C	YHL003C
YDR122W	YDR151C
YBL016W	YKL160W
YIL035C	YOR195W
YJL164C	YKL160W
YBR060C	YDR510W
YGL180W	YLL043W
YKR081C	YLR206W
YJR123W	YNL255C
YKL214C	YML010W
YNL230C	YPL012W
YHR166C	YLR127C
YFR030W	YHR057C
YER027C	YPR152C
YBR198C	YKL104C
YER098W	YGL180W
YMR186W	YMR290C
YJL034W	YML108W
YML058W	YOL086C
YKL049C	YOR257W
YKL010C	YOR233W
YNL079C	YPL204W
YIL035C	YMR043W
YCR016W	YER103W
YFR014C	YNR033W
YLR337C	YLR337C
YBL032W	YDL153C
YHR079C	YJR045C
YBL068W	YOL061W
YLR167W	YNL229C
YIL105C	YLR206W
YER148W	YFR037C
YFL017W-A	YPL213W
YJL034W	YPL181W
YJL184W	YOR259C
YEL013W	YMR043W
YDR113C	YDR113C
YOR156C	YPR046W
YBR069C	YJR117W
YJR001W	YPL057C
YLR438W	YMR186W
YDR328C	YOR244W
YLR084C	YOR301W
YGL048C	YGR089W
YDR510W	YGL106W
YLR319C	YOR351C
YLR423C	YPL077C
YIL045W	YOR178C
YDR514C	YKR016W
YAL007C	YOL020W
YHR082C	YNL293W
YDR392W	YMR043W
YLR002C	YLR029C
YDL100C	YGR189C
YJR066W	YLR108C
YBR160W	YLR307W
YJL026W	YPL240C
YDL101C	YFR004W
YJL034W	YMR093W
YHL033C	YKL009W
YMR290C	YPL211W
YMR084W	YMR308C
YBR069C	YDR331W
YER053C	YKR016W
YDR075W	YKL059C
YJR049C	YJR122W
YDR483W	YER110C
YHR165C	YKL012W
YHR007C	YKR039W
YKL049C	YNL136W
YDL006W	YDR507C
YBL016W	YGR252W
YDR113C	YJL164C
YBR079C	YGR040W
YER123W	YMR056C
YDL156W	YMR080C
YAL026C	YDR293C
YBR048W	YDL148C
YJL177W	YMR142C
YHR027C	YKR092C
YJL034W	YOR198C
YER105C	YKL166C
YBR130C	YNL079C
YLR441C	YNL207W
YMR197C	YOR034C
YLR418C	YPR086W
YDR496C	YNL069C
YBL075C	YLR167W
YOL020W	YOR381W
YGR261C	YOR106W
YBR081C	YGL105W
YFR037C	YNR003C
YDL226C	YHR129C
YKL166C	YNL107W
YKR092C	YLR068W
YDR516C	YNL154C
YBL092W	YDR510W
YJL080C	YJL164C
YJL200C	YOR005C
YDL093W	YHR096C
YKR059W	YPL204W
YKR060W	YNL132W
YHR152W	YIR010W
YDR155C	YGR250C
YER098W	YML073C
YBL075C	YDR464W
YKL049C	YKL203C
YDL055C	YPL235W
YNL030W	YNL136W
YBL063W	YPL203W
YBR217W	YGL105W
YDL160C	YJL164C
YHR082C	YMR302C
YBR146W	YOR158W
YIL097W	YMR170C
YJL057C	YMR276W
YJL151C	YPR139C
YNL182C	YPR018W
YLR096W	YPL256C
YIR010W	YNL064C
YBR228W	YLR135W
YGL048C	YOR270C
YER110C	YPL048W
YER114C	YHL007C
YGR040W	YNL047C
YOR347C	YPR128C
YPR056W	YPR086W
YER164W	YNL007C
YNR053C	YPL249C-A
YHR075C	YNR032W
YIL131C	YPL237W
YER086W	YLR259C
YBR160W	YOR042W
YGR034W	YNL255C
YAL060W	YMR308C
YCR002C	YGL145W
YGR130C	YJR045C
YHR057C	YOR319W
YLR175W	YOR304W
YDL156W	YER099C
YJL194W	YKL145W
YGR074W	YPR057W
YGL180W	YHR111W
YER177W	YPL048W
YER148W	YGR246C
YER027C	YNL255C
YLR200W	YLR212C
YMR303C	YOR075W
YDL134C	YPL237W
YOL069W	YOR073W
YDL214C	YDR216W
YJL124C	YKR026C
YAL028W	YBL016W
YKR016W	YKR066C
YDL160C	YPR111W
YIR010W	YLR068W
YMR229C	YNL186W
YER103W	YOR270C
YGL201C	YGR252W
YLR206W	YMR159C
YGL081W	YGR184C
YJL052W	YLR135W
YBL032W	YDR087C
YJL091C	YMR186W
YGR034W	YJL190C
YDR515W	YKR083C
YLR200W	YLR206W
YDR480W	YKR092C
YHL011C	YOR090C
YIR038C	YNL142W
YJL084C	YNL307C
YDL188C	YIL045W
YJR072C	YOR151C
YHR027C	YMR109W
YDL005C	YGR130C
YDL192W	YHR096C
YHR169W	YOR204W
YER118C	YKL091C
YDR143C	YPL106C
YDL148C	YLR441C
YLR438C-A	YOL149W
YBL029C-A	YOR094W
YGL012W	YHR133C
YDR086C	YNL255C
YGR238C	YMR183C
YJL164C	YLR259C
YKL112W	YPL240C
YDR075W	YGL197W
YGL131C	YJR045C
YHR203C	YKL145W
YNL255C	YOR252W
YHR027C	YHR169W
YKL021C	YPR143W
YFL002C	YNL006W
YJL164C	YNL095C
YMR290C	YOL041C
YIR010W	YLR340W
YKL143W	YKL166C
YDR050C	YIL138C
YLR354C	YPR152C
YGL048C	YLR354C
YDR326C	YLR314C
YDR456W	YIL030C
YDR378C	YGR091W
YER151C	YGR027C
YGL077C	YGL108C
YGL043W	YGR252W
YDR155C	YMR263W
YNL014W	YPL131W
YKL211C	YMR186W
YDR325W	YFR031C
YDR190C	YGL097W
YLR072W	YPR152C
YAL028W	YBL075C
YHR086W	YOR319W
YBL075C	YCL011C
YER053C	YJL052W
YJL034W	YKR025W
YER042W	YKR092C
YJR045C	YKL082C
YJL138C	YNL207W
YHL014C	YHR027C
YDR107C	YMR186W
YLR009W	YNL002C
YDL047W	YMR001C
YER098W	YER123W
YLR206W	YNL206C
YJR045C	YLR354C
YBR010W	YPR049C
YLL049W	YLL049W
YBR026C	YDR054C
YFR030W	YLR291C
YML074C	YNL002C
YGR054W	YGR054W
YBL075C	YHR030C
YHR082C	YML057W
YER103W	YLR362W
YER103W	YOL148C
YDR525W-A	YIL124W
YKL210W	YMR022W
YDR099W	YDR490C
YGR012W	YML086C
YDR224C	YER012W
YLR378C	YNL006W
YDR510W	YEL032W
YFL007W	YGR135W
YAL038W	YJL208C
YDR394W	YPL231W
YER012W	YMR106C
YNL110C	YNL110C
YMR142C	YNL030W
YIL033C	YPL048W
YBR010W	YNR051C
YDL126C	YKL213C
YBL075C	YJL093C
YJR047C	YPL203W
YDL229W	YOR328W
YKL203C	YOL030W
YMR139W	YOL128C
YLR075W	YMR086W
YBR089C-A	YHR154W
YBL103C	YKL054C
YCR002C	YDR468C
YKR092C	YOR141C
YER151C	YGR270W
YDR143C	YLR167W
YGR191W	YJR001W
YER102W	YHR203C
YDR159W	YKL068W
YDR264C	YOR094W
YLL008W	YPL211W
YAL039C	YBR160W
YNL255C	YOR287C
YDR510W	YLR052W
YBL032W	YMR307W
YDL144C	YKR025W
YGR270W	YPL240C
YBR160W	YHR038W
YAL047C	YGL212W
YBR126C	YMR251W
YGL150C	YLR052W
YDR052C	YPR019W
YLR186W	YLR409C
YDR304C	YKL026C
YBR145W	YBR196C
YOR191W	YPL082C
YMR153W	YMR308C
YFR013W	YPL235W
YDR099W	YPL179W
YLR132C	YPR191W
YGR096W	YOL090W
YCL025C	YPR108W
YGL100W	YKL068W
YBL032W	YHL019C
YDR477W	YER028C
YNL103W	YNL272C
YDL229W	YKL179C
YGR209C	YLL034C
YIL126W	YOR304W
YKR088C	YPL246C
YDR219C	YHR122W
YHR083W	YPR133W-A
YER103W	YGL039W
YGR159C	YOR078W
YFR037C	YGR270W
YJR007W	YKR026C
YLR167W	YLR352W
YGR055W	YOR011W
YBL016W	YER114C
YBR080C	YOR036W
YER157W	YJR147W
YIL138C	YPL209C
YIL019W	YJL069C
YDR099W	YGL252C
YHR030C	YPL153C
YLR167W	YMR012W
YMR049C	YPL204W
YDR301W	YNL222W
YCR002C	YDR502C
YER145C	YOL132W
YKL068W	YMR043W
YHR110W	YLR350W
YGR148C	YHR066W
YKL172W	YLR399C
YDR499W	YIL027C
YMR311C	YPL204W
YKR014C	YNL255C
YAL059W	YGR285C
YBR263W	YLR167W
YER143W	YOR259C
YER025W	YER151C
YLR207W	YLR450W
YJR076C	YKL166C
YKR059W	YOR231W
YBR290W	YNL255C
YDL047W	YDL134C
YGR136W	YGR136W
YJR059W	YKL116C
YDL192W	YFL005W
YLR106C	YLR153C
YGR021W	YKL139W
YHR066W	YOR206W
YCR084C	YPL042C
YJR045C	YOR106W
YLR071C	YLR167W
YER103W	YLR223C
YCL054W	YDR075W
YGL048C	YLR333C
YJR123W	YML065W
YLR175W	YPL209C
YHL030W	YOR220W
YKL116C	YMR043W
YML069W	YPL082C
YDR358W	YKL135C
YIL112W	YJL034W
YKR063C	YPL091W
YFR028C	YNL014W
YHL013C	YNL154C
YFR004W	YPL231W
YBR010W	YKL095W
YHR206W	YKL072W
YBL075C	YNL283C
YDR308C	YGL025C
YKL175W	YMR058W
YKL054C	YMR233W
YDL229W	YDR359C
YGR085C	YLL045C
YLR303W	YLR303W
YBR244W	YER042W
YBR109C	YOR061W
YCR028C-A	YDR225W
YMR084W	YNL313C
YKR090W	YLR229C
YDR093W	YLR332W
YDR169C	YML112W
YBL032W	YBL075C
YBR168W	YLR324W
YEL029C	YPR111W
YER177W	YOR259C
YJR047C	YLR069C
YHL030W	YNL014W
YDL084W	YPL043W
YJR083C	YNL030W
YBL016W	YJR091C
YCR046C	YHR147C
YFR028C	YJL149W
YDR012W	YJL183W
YJL154C	YOR132W
YDR074W	YDR416W
YKL054C	YKR016W
YLR082C	YLR195C
YKL172W	YOR061W
YGR252W	YPL047W
YDR477W	YPL239W
YFL037W	YHR172W
YOR270C	YPL240C
YBR081C	YHR169W
YDR508C	YPL036W
YLR439W	YNL185C
YCR008W	YPL004C
YGR060W	YLR378C
YEL013W	YKL196C
YER133W	YMR049C
YMR236W	YPR016C
YFL038C	YJR134C
YHL033C	YJL190C
YDR087C	YLL008W
YDL043C	YGL174W
YGR191W	YHR200W
YKL179C	YPL249C
YDR346C	YDR479C
YKL160W	YOR039W
YBL004W	YLR186W
YAR018C	YNL227C
YDR525W-A	YPL190C
YKL049C	YLR071C
YDR515W	YPL271W
YLR249W	YLR249W
YBL090W	YNL306W
YBL016W	YIL084C
YBL032W	YDR122W
YJL138C	YNL250W
YBL032W	YFL038C
YGR199W	YPR138C
YFL010C	YGR092W
YLR441C	YOR204W
YBR017C	YOR176W
YBL002W	YDR515W
YFR014C	YNL136W
YBL024W	YOL128C
YKL152C	YKL214C
YDL126C	YKL049C
YDR225W	YOL012C
YIL095W	YMR306W
YJR101W	YLR423C
YJR103W	YKL029C
YBL003C	YDR514C
YBR173C	YDL147W
YJR045C	YPR193C
YBR217W	YPR049C
YDL020C	YDL097C
YHR154W	YJL047C
YBR133C	YDR225W
YJL057C	YLR181C
YBR181C	YDR515W
YBR275C	YOL012C
YER164W	YKL049C
YGR112W	YPL189C-A
YIL048W	YJL196C
YLR386W	YNR016C
YMR253C	YPR028W
YER151C	YML010W
YGR214W	YLR274W
YBR160W	YLL018C
YJL005W	YOL081W
YJR045C	YJR126C
YBR126C	YFR004W
YJL196C	YLR450W
YDR448W	YHL011C
YER095W	YKL049C
YKR092C	YMR233W
YIL019W	YPR137W
YLR022C	YOL012C
YBR160W	YLR208W
YAL017W	YGL112C
YGR094W	YOR257W
YMR043W	YNL079C
YGR040W	YNL233W
YMR186W	YOL148C
YJL130C	YKL010C
YER179W	YIL114C
YGR059W	YPL249C
YOR259C	YPR111W
YGL029W	YKR081C
YFR031C-A	YGR148C
YDR123C	YHL020C
YML064C	YPL111W
YMR275C	YNL183C
YHR182W	YOR136W
YNL124W	YNL178W
YDR075W	YNL154C
YIL149C	YNL135C
YMR290C	YNL255C
YDR451C	YLR127C
YNL157W	YPR181C
YBL068W	YGR200C
YKR010C	YKR092C
YCR031C	YER102W
YGL150C	YPL127C
YDR490C	YPL240C
YDR378C	YPL204W
YCR037C	YER103W
YBR160W	YOR260W
YHL010C	YLR082C
YER103W	YLR332W
YKL049C	YML065W
YNL002C	YOL041C
YDR054C	YPL153C
YNR050C	YPR129W
YDR515W	YNL145W
YEL047C	YJL168C
YLR229C	YLR262C
YHL034C	YNR051C
YMR084W	YPR010C
YDR021W	YGL171W
YDR284C	YPL240C
YBL016W	YGL100W
YDR515W	YOL086C
YBL075C	YLR433C
YDL229W	YML097C
YBR127C	YHR200W
YDL156W	YPL085W
YIL105C	YNL047C
YNL154C	YPR165W
YJR123W	YNL178W
YNL091W	YPL229W
YMR005W	YNL330C
YBR010W	YPL004C
YKL166C	YLL043W
YML092C	YMR308C
YBL032W	YGR214W
YBL032W	YMR309C
YHR030C	YHR084W
YHR114W	YJL020C
YHL020C	YNL307C
YJL072C	YKL059C
YHR200W	YOL059W
YDL018C	YLR098C
YFR004W	YHR193C
YCR037C	YJR059W
YLR259C	YLR320W
YLR098C	YOL069W
YEL015W	YOR167C
YDL077C	YKL196C
YJL189W	YMR139W
YJR045C	YPR114W
YKL049C	YPR154W
YHR056C	YML127W
YAL047C	YBL063W
YIL144W	YJL034W
YGR159C	YIR010W
YDL229W	YLR243W
YBR221C	YJL131C
YDR356W	YGR089W
YBR010W	YOR361C
YJL128C	YPL153C
YGR220C	YPR111W
YER125W	YJL082W
YDR394W	YMR290C
YER024W	YFL002C
YBR010W	YGL018C
YBL075C	YNL082W
YAL019W	YKR092C
YAL055W	YDL100C
YJL149W	YOL133W
YIR018W	YKL179C
YGL233W	YJR045C
YJR045C	YKR035W-A
YHR050W	YPL217C
YIL142W	YPL203W
YBL032W	YCR088W
YBR119W	YGR159C
YBR126C	YDR247W
YKR035W-A	YPL203W
YHR058C	YOR151C
YHL025W	YPL089C
YGL254W	YLR167W
YHR082C	YMR290C
YLR206W	YOR358W
YBL075C	YLR001C
YLR335W	YPL203W
YCL040W	YDR247W
YDR418W	YER098W
YBL032W	YDL074C
YJL190C	YLR029C
YDL055C	YGL048C
YIL093C	YLR074C
YBL075C	YMR099C
YBR164C	YHR096C
YDR122W	YHL023C
YDL126C	YGR162W
YJR041C	YLR197W
YDL207W	YOR361C
YLL034C	YNL135C
YDR295C	YNL021W
YDL047W	YPL049C
YKL012W	YMR092C
YDL137W	YKL051W
YBR142W	YPL204W
YBR068C	YHR026W
YDR054C	YMR199W
YMR197C	YPL045W
YGR040W	YJL098W
YBR285W	YKL101W
YHR099W	YNL136W
YKL054C	YOL113W
YNL030W	YOR362C
YKR092C	YOR005C
YER099C	YFL002C
YBL016W	YDR162C
YGR130C	YKL079W
YDR382W	YGL112C
YDR489W	YMR048W
YNL030W	YNL030W
YBR274W	YDR168W
YBL075C	YJR064W
YJL084C	YKR039W
YGR060W	YHR007C
YGL135W	YGR159C
YDL061C	YDR515W
YKR059W	YNL132W
YGL153W	YPR105C
YMR186W	YNL183C
YJL148W	YPR010C
YJL164C	YMR182C
YDL098C	YLR147C
YIL144W	YPR163C
YAR018C	YPR174C
YMR186W	YNL186W
YBL032W	YGR083C
YDL175C	YOL086C
YLR095C	YMR044W
YDR001C	YPL216W
YKL101W	YML118W
YMR037C	YPL204W
YHL007C	YPR091C
YDR122W	YML001W
YER139C	YKL139W
YCR002C	YHR023W
YER096W	YPL203W
YBR109C	YJR059W
YFR004W	YML001W
YBR117C	YBR117C
YBL085W	YER124C
YFL005W	YGL198W
YHL033C	YML063W
YBL016W	YGR070W
YGL068W	YNL255C
YCL010C	YOR023C
YBR198C	YER133W
YCR088W	YKL054C
YHR159W	YLR314C
YBL080C	YPL203W
YNR051C	YOR293W
YKL029C	YOR303W
YJL164C	YOR353C
YDR021W	YOR303W
YJR009C	YNL273W
YJR135C	YLR381W
YBR081C	YBR253W
YKR083C	YPL190C
YDR110W	YDR225W
YCR008W	YDL229W
YCR002C	YFR014C
YDL117W	YKR092C
YLR245C	YLR291C
YDR448W	YGR040W
YER103W	YFR023W
YNL154C	YNL304W
YDR304C	YJL034W
YIL107C	YLR096W
YDR021W	YDR225W
YBR081C	YFL022C
YDR108W	YKR068C
YGR214W	YNL290W
YGR285C	YOL059W
YJL057C	YJL092W
YER103W	YGR232W
YNL121C	YNL318C
YLR018C	YMR047C
YDL199C	YKR039W
YGR097W	YNL298W
YDL160C	YLR009W
YDR143C	YGL207W
YDR021W	YPR143W
YMR001C	YMR055C
YBR106W	YJR010C-A
YLL045C	YOL041C
YGL030W	YMR043W
YBL106C	YJL080C
YMR175W	YMR186W
YDL007W	YDR510W
YGL163C	YOR351C
YLR450W	YMR253C
YGR104C	YIL021W
YDL055C	YMR142C
YJL034W	YLR257W
YGR197C	YJL002C
YBR160W	YMR192W
YBR069C	YJR095W
YGR128C	YMR229C
YML006C	YMR043W
YIR031C	YJL057C
YGL172W	YKL143W
YGR005C	YLR005W
YER120W	YKL145W
YFR013W	YLR167W
YCL052C	YJL108C
YMR012W	YMR246W
YHR166C	YOR259C
YDR227W	YER164W
YBR159W	YGR060W
YER099C	YGL059W
YBR084C-A	YCR031C
YAL048C	YLL006W
YAL047C	YDR477W
YDR363W-A	YKL054C
YJL036W	YPR105C
YGR040W	YNL186W
YKL101W	YNL307C
YBR245C	YDL018C
YDL084W	YDR225W
YDL010W	YDL010W
YDR122W	YKL166C
YJL117W	YMR106C
YJL034W	YML118W
YGR138C	YIR037W
YDR382W	YKL049C
YGL158W	YMR139W
YER103W	YKL120W
YML065W	YPL203W
YGL056C	YKR092C
YDR159W	YNL079C
YJL019W	YJL019W
YHR056C	YJL165C
YDR212W	YKR036C
YBR247C	YPR144C
YJR010C-A	YPL249C-A
YML121W	YMR207C
YHR066W	YLR009W
YKL203C	YPL249C
YGL252C	YMR229C
YBL032W	YER162C
YLR025W	YOR259C
[truncated: 63,536 more rows]
