# Supplementary material for: Evolution of protein-protein interaction networks in yeast
Source: PLoS One. 2017 Mar 1;12(3):e0171920. doi: 10.1371/journal.pone.0171920 (PMC5382968; doi:10.1371/journal.pone.0171920)
Supplement: S6 Table — (XLSX) [file pone.0171920.s006.xlsx]

## Sheet: Sheet1
YEL043W	YOR185C
YLR399C	YOL128C
YMR235C	YOR112W
YML017W	YNL030W
YBR185C	YPR175W
YBR283C	YMR272C
YFR008W	YKL138C-A
YLR397C	YMR290C
YKL056C	YNR051C
YGL123W	YNL124W
YHR099W	YNL136W
YDL229W	YDR246W
YBL102W	YHR027C
YPR173C	YPR173C
YFR004W	YKL023W
YAR018C	YKR095W
YHR079C	YKL166C
YKR081C	YPR045C
YBR245C	YDR439W
YDR508C	YIL005W
YHR080C	YPR155C
YDR273W	YNL154C
YKL100C	YPL061W
YIR010W	YLR441C
YOL043C	YPL190C
YHR113W	YJR045C
YER125W	YKR018C
YDR141C	YJR045C
YMR083W	YMR297W
YHR200W	YMR202W
YLR025W	YMR076C
YBR160W	YLR390W-A
YBR010W	YDR174W
YIR009W	YML057W
YBL003C	YOL006C
YBR254C	YDR246W
YOL041C	YPL203W
YBL016W	YNR038W
YKR007W	YLR167W
YCL059C	YNL255C
YDR429C	YNL255C
YLR106C	YMR047C
YBR198C	YOR259C
YBR119W	YKL074C
YDR212W	YER173W
YFR014C	YKR021W
YDR393W	YJR112W
YCR057C	YER082C
YBR233W-A	YMR186W
YDR477W	YHR030C
YBL082C	YBR193C
YIR002C	YOL086W-A
YJR010C-A	YOL012C
YAR018C	YDR477W
YDR394W	YKR059W
YJR045C	YPL217C
YER098W	YHL007C
YKL180W	YPL090C
YDR122W	YNR034W
YGR021W	YNL255C
YJL052W	YPR128C
YBR052C	YKL187C
YKL049C	YOL123W
YBR193C	YHR041C
YKL211C	YNL298W
YER036C	YKL101W
YJR045C	YKR016W
YJL052W	YNL250W
YDL153C	YOL069W
YLR441C	YNL132W
YER103W	YOR299W
YJL034W	YJR049C
YER113C	YKR063C
YDL047W	YKL029C
YBL075C	YGR264C
YBR160W	YMR016C
YDL084W	YER151C
YBL032W	YOR214C
YML066C	YPL240C
YDL229W	YMR078C
YMR207C	YNR016C
YHR030C	YKL181W
YBR082C	YDL020C
YER020W	YJL005W
YNL079C	YPL106C
YBR160W	YKL093W
YGR092W	YGR200C
YPL115C	YPR165W
YGL048C	YJR105W
YDL195W	YLR208W
YBR139W	YMR083W
YDR190C	YMR047C
YMR084W	YOL113W
YKR066C	YOL115W
YBR160W	YNL007C
YBL016W	YOR113W
YOL020W	YPL076W
YHR143W	YNL307C
YBL016W	YOR151C
YDR372C	YNL287W
YHR199C	YLR043C
YDL207W	YOL086C
YDL229W	YEL037C
YDR382W	YNR051C
YBR069C	YHR016C
YBL067C	YHL015W
YHR086W	YMR288W
YHR174W	YKR081C
YGL127C	YOL135C
YML010W	YOL145C
YJR109C	YNR051C
YNL308C	YNR051C
YGR056W	YGR270W
YFL044C	YLR167W
YER151C	YNL009W
YDL134C	YER094C
YER123W	YGL079W
YEL043W	YKL145W
YKR081C	YLL008W
YBL076C	YHR019C
YKL079W	YPL074W
YDR303C	YHR030C
YBR142W	YKL054C
YBR198C	YDR347W
YLR206W	YML065W
YBR085W	YNR051C
YLR167W	YLR241W
YHL004W	YJL130C
YMR139W	YOR198C
YDR496C	YPL211W
YER125W	YJL151C
YDR490C	YPL240C
YCR028C-A	YKR092C
YDR377W	YJR121W
YBL016W	YPL124W
YGL150C	YIL126W
YGL009C	YMR186W
YGL029W	YKL166C
YBR160W	YER133W
YDL229W	YOL054W
YDR075W	YPR016C
YER103W	YGL125W
YKR083C	YMR303C
YBL092W	YKL180W
YDL229W	YNL009W
YDR099W	YKR089C
YBR198C	YDR212W
YDR253C	YPL204W
YJL164C	YOR141C
YJL110C	YMR043W
YFR004W	YLR028C
YAL021C	YPR111W
YEL047C	YJL168C
YJL029C	YLR314C
YER105C	YKL057C
YDR099W	YGL048C
YKR095W	YNL079C
YGR063C	YML010W
YBR133C	YDR225W
YCL008C	YDR394W
YBL075C	YIL135C
YDR436W	YGR252W
YDR363W-A	YJL164C
YBL075C	YDR337W
YKR022C	YPL204W
YLR293C	YPL226W
YLR071C	YML007W
YHR057C	YOR319W
YNL010W	YNR051C
YGR060W	YJR045C
YJR093C	YKL049C
YER036C	YNL014W
YBR127C	YGR191W
YBL043W	YDR099W
YHR142W	YML048W
YNL153C	YNL255C
YBL104C	YPL204W
YHR194W	YOR147W
YEL037C	YHR027C
YJL164C	YOR056C
YGL172W	YNL078W
YBL075C	YHR083W
YDR167W	YOR151C
YDR501W	YLR248W
YDL047W	YOL038W
YJL092W	YJR043C
YDL229W	YHR016C
YBR010W	YNL151C
YKL013C	YNR035C
YGR162W	YNL020C
YGR074W	YKL074C
YDR093W	YDR170C
YJL138C	YJR045C
YGR003W	YOL133W
YDL047W	YDL143W
YPL240C	YPR018W
YNL078W	YOL070C
YGR252W	YPL137C
YBR058C-A	YER103W
YGL115W	YPL240C
YBL075C	YKL103C
YPL203W	YPR040W
YMR022W	YOR294W
YER095W	YNL154C
YDR523C	YLR167W
YBL075C	YNL110C
YDR502C	YLR167W
YNL084C	YPR046W
YKR092C	YNR054C
YBR275C	YIL035C
YDR356W	YPL153C
YBR145W	YJL092W
YMR139W	YNL307C
YDL029W	YOR367W
YCR033W	YPL055C
YKL049C	YKL172W
YIL016W	YPL203W
YMR043W	YMR175W
YFR004W	YML063W
YCR037C	YPL203W
YER073W	YKL145W
YKL012W	YLR324W
YER123W	YGR264C
YDL131W	YNL247W
YIL128W	YJR045C
YMR117C	YPL216W
YBR077C	YOL020W
YBL085W	YNL025C
YJL090C	YNL262W
YKR092C	YLR180W
YER025W	YHL004W
YMR043W	YNL006W
YDR406W	YDR406W
YHR016C	YOR204W
YDL225W	YKL054C
YBL016W	YML035C
YKR021W	YPR029C
YJR035W	YKL049C
YGL012W	YJL034W
YBL075C	YHR167W
YGR092W	YKR028W
YGL210W	YLR167W
YHR052W	YMR139W
YDL074C	YDR477W
YBL003C	YBR247C
YNL255C	YPR054W
YER103W	YKR034W
YLR029C	YOR312C
YAL035W	YKL054C
YGR191W	YLR044C
YDL145C	YMR043W
YBR126C	YHL034C
YHR027C	YLR447C
YDR293C	YDR293C
YDL040C	YOR259C
YDR090C	YLR167W
YBL075C	YFR009W
YKL065C	YLL023C
YGR252W	YOR304W
YDR293C	YNL201C
YIL095W	YKL062W
YDL007W	YOL058W
YER145C	YPL190C
YLR454W	YNL194C
YER012W	YGL011C
YGR040W	YKL041W
YGR136W	YNL293W
YBR275C	YDL042C
YCR071C	YKR006C
YMR186W	YNL064C
YDR382W	YIL138C
YBR160W	YBR244W
YBL072C	YGR145W
YNL154C	YPL229W
YDR235W	YLR275W
YAL062W	YKL145W
YLL050C	YLR074C
YBR079C	YGL106W
YML069W	YNL088W
YLR048W	YLR410W
YDR033W	YJL196C
YGR040W	YKL023W
YBR109C	YOR259C
YGR090W	YML111W
YJL130C	YPR174C
YBL032W	YGL237C
YIL143C	YOL090W
YOR089C	YOR347C
YMR186W	YOL123W
YJL034W	YMR047C
YHR206W	YKR092C
YML055W	YPL094C
YLL036C	YLR438C-A
YBR198C	YLR248W
YGR092W	YPR181C
YKL212W	YPR183W
YER054C	YPL203W
YFR004W	YJL130C
YDL031W	YKL172W
YNL154C	YNL300W
YBL023C	YPL153C
YGR167W	YJL164C
YER179W	YPL121C
YBR135W	YDR394W
YKR028W	YOR244W
YMR149W	YPL265W
YHR016C	YMR302C
YDR293C	YLR383W
YDL043C	YLL014W
YGL078C	YNL175C
YER123W	YOL149W
YLR167W	YLR197W
YFR028C	YJR033C
YFR014C	YNL121C
YNR052C	YPL004C
YBL023C	YOR259C
YNL168C	YPL037C
YJL164C	YOR373W
YDR299W	YKR092C
YGR092W	YML037C
YLR287C-A	YNL207W
YOR007C	YOR164C
YBL079W	YMR129W
YLR257W	YNL154C
YBR199W	YFR004W
YNL189W	YPL209C
YDL144C	YDL229W
YLR258W	YPL204W
YDR510W	YLR071C
YBR182C	YMR037C
YKL072W	YPL074W
YGR040W	YMR311C
YDR337W	YNR037C
YLL001W	YPR034W
YLR206W	YNL153C
YGR089W	YKL061W
YNR051C	YPL090C
YDR021W	YOR272W
YBR245C	YNL154C
YMR153W	YPL204W
YER123W	YGL207W
YDR122W	YPL204W
YHL010C	YJL034W
YKR016W	YLR058C
YLR328W	YLR328W
YER087C-B	YNL307C
YDR507C	YLR113W
YFL008W	YJL074C
YCR052W	YMR091C
YDL156W	YEL037C
YDR510W	YGL078C
YNL107W	YOR216C
YDL116W	YNL189W
YHR066W	YNL061W
YBR254C	YFL005W
YJL056C	YLR167W
YBR143C	YIL138C
YBR283C	YKR072C
YBL075C	YJR064W
YBR289W	YCR052W
YGL207W	YJR089W
YGL078C	YKL049C
YKL166C	YLR399C
YIL035C	YKL082C
YBL075C	YMR091C
YNL165W	YPL204W
YAL011W	YPL204W
YBR010W	YER027C
YDL031W	YNL207W
YMR043W	YNL084C
YER120W	YJL095W
YER103W	YGL158W
YKL139W	YLR196W
YER102W	YKR092C
YHL007C	YPL161C
YFR014C	YOR257W
YDR515W	YOR265W
YKL142W	YOL059W
YDR021W	YLL008W
YJL164C	YLL029W
YEL034W	YGL048C
YKR081C	YNL061W
YBR054W	YEL063C
YGL173C	YJL034W
YHR209W	YOR319W
YJL124C	YPL084W
YLR314C	YML030W
YIL125W	YPL213W
YJL034W	YOR048C
YGR090W	YMR229C
YDR162C	YGL190C
YLR079W	YOR061W
YGL098W	YNL258C
YKR097W	YPL203W
YDR523C	YOL039W
YMR312W	YPL086C
YLR372W	YPL087W
YER151C	YMR255W
YHR007C	YJR061W
YBL002W	YDR358W
YNR003C	YOR224C
YDR143C	YGL221C
YBL032W	YOL013C
YER098W	YKL152C
YNL255C	YOL089C
YCR009C	YMR232W
YGL180W	YKL054C
YHR030C	YNL167C
YJL154C	YLR167W
YOR303W	YPL020C
YDL126C	YNL084C
YBR010W	YGR136W
YBR253W	YDR308C
YEL027W	YMR253C
YKR001C	YKR092C
YFL005W	YHR096C
YDL022W	YNL154C
YLR197W	YPR110C
YDR283C	YEL009C
YDL087C	YER029C
YJL034W	YLR083C
YBL023C	YPL203W
YIL005W	YJR045C
YIL030C	YJL167W
YDR515W	YMR295C
YMR260C	YPR041W
YBR160W	YNL196C
YDL126C	YJR009C
YER103W	YFR032C
YIL149C	YIL149C
YER103W	YOR037W
YDR032C	YKR003W
YNL009W	YNL093W
YKL082C	YLL008W
YHR200W	YPL160W
YHR104W	YOL045W
YGR240C	YOR259C
YER161C	YHL025W
YLR399C	YPL240C
YLR287C-A	YNR051C
YAL021C	YGR134W
YDR041W	YGR084C
YKL051W	YOR273C
YNL154C	YOR107W
YDR012W	YGR284C
YLR377C	YOR339C
YDR502C	YER151C
YEL042W	YPL094C
YBR160W	YKL028W
YHR016C	YKR030W
YER146W	YOR201C
YGL133W	YKL049C
YDR414C	YKR052C
YER123W	YPL004C
YFR031C-A	YGL135W
YDL097C	YER012W
YIL030C	YLL045C
YBL016W	YIL035C
YLR029C	YPR102C
YDL007W	YIL035C
YDL160C	YNL106C
YHR088W	YLR197W
YDR303C	YML127W
YDR075W	YLR215C
YGR092W	YLR210W
YNL030W	YNL261W
YGL059W	YJL164C
YGL179C	YNL021W
YDR447C	YNL067W
YGR030C	YLR145W
YBR010W	YCL014W
YBL075C	YNL056W
YER099C	YNL183C
YPL235W	YPL235W
YGR162W	YPL178W
YIL095W	YLR337C
YFL017C	YOL059W
YCR030C	YLR167W
YJL093C	YJR009C
YDL160C	YJR093C
YDL007W	YKL145W
YJL130C	YKL049C
YAL028W	YKL072W
YBR159W	YOL030W
YDL002C	YNR047W
YOL133W	YPR164W
YFR028C	YNR032W
YCR077C	YDL160C
YMR139W	YOL054W
YAL047C	YPL190C
YBL075C	YFR015C
YDR032C	YIR037W
YBR079C	YPR086W
YDL195W	YGL019W
YER129W	YGR040W
YKL182W	YKL182W
YKL190W	YNL255C
YBL058W	YDL126C
YDR477W	YGR270W
YBL032W	YDR304C
YGL030W	YHL011C
YJL196C	YKL008C
YGR191W	YHR026W
YOL003C	YPL094C
YDR356W	YJL164C
YLR113W	YPL004C
YDL156W	YFL005W
YBR198C	YHR023W
YDL229W	YOR099W
YDR510W	YOR151C
YDR062W	YHL030W
YDR523C	YJL164C
YOR206W	YPL093W
YBR177C	YGR082W
YBR010W	YIL112W
YDR054C	YNL154C
YDL078C	YLR074C
YOR185C	YOR250C
YJL164C	YMR081C
YGR090W	YPL153C
YLR018C	YML048W
YIL126W	YLL001W
YMR053C	YPL074W
YDR032C	YLR028C
YBL032W	YPL065W
YGR028W	YPL106C
YKR092C	YNL194C
YBR260C	YNL094W
YBL075C	YLR372W
YFL007W	YOR362C
YIL126W	YMR186W
YBR245C	YBR245C
YDR022C	YGL237C
YKL166C	YPL151C
YGL048C	YGL171W
YBL075C	YPR163C
YBR082C	YOR339C
YBR024W	YPR079W
YBR072W	YGR252W
YDL126C	YGR078C
YJR032W	YMR186W
YDL072C	YFR031C-A
YBL032W	YLR246W
YKL075C	YNL091W
YDR194C	YDR365C
YGR040W	YJL115W
YNL052W	YPL216W
YKL068W	YKL143W
YBL002W	YER082C
YKR092C	YOL012C
YGR238C	YNL091W
YNL154C	YOL139C
YGR009C	YNL090W
YBL075C	YHR082C
YBR095C	YNL030W
YKR082W	YMR109W
YHR030C	YNL077W
YBL075C	YGR092W
YJR059W	YNL077W
YDR229W	YER123W
YNL186W	YNL248C
YGR130C	YIL138C
YBR054W	YNL268W
YBL032W	YPR148C
YDR447C	YML065W
YBL016W	YJR070C
YDL229W	YGR227W
YDR359C	YOR244W
YNL167C	YNL167C
YKL079W	YKR054C
YHL011C	YMR146C
YBR160W	YKL145W
YDR075W	YKL029C
YBL030C	YDL007W
YHL034C	YLR167W
YER013W	YIR009W
YDL156W	YIL138C
YBR069C	YPL234C
YDR012W	YDR099W
YFL002C	YGL048C
YJR147W	YOR324C
YOR269W	YOR270C
YDR308C	YER103W
YJL034W	YPL259C
YBR010W	YNL242W
YER110C	YMR142C
YGL153W	YGR231C
YGR285C	YLR262C
YFR004W	YGL253W
YJL034W	YOR359W
YDR356W	YKL179C
YDR200C	YMR319C
YBR160W	YOR089C
YJL034W	YOR086C
YGL030W	YGR034W
YBR140C	YMR186W
YBL075C	YNL293W
YBL016W	YLR423C
YDL156W	YPL014W
YNL154C	YPL209C
YDL229W	YGL043W
YBR017C	YBR085W
YDL188C	YOR176W
YER103W	YMR202W
YDR075W	YML106W
YLR427W	YOL041C
YDR439W	YLR347C
YBR127C	YHR039C-A
YDR499W	YGR218W
YJL092W	YOL034W
YER123W	YKL079W
YER142C	YPL127C
YGL071W	YPR052C
YHR052W	YOL041C
YJL196C	YOL132W
YHR037W	YLR167W
YDL074C	YDL074C
YBR160W	YPL194W
YBL090W	YPL013C
YJL034W	YPR018W
YJL034W	YLR086W
YOR304C-A	YPR046W
YDR073W	YNR023W
YBR290W	YLR018C
YMR012W	YOR109W
YDL160C	YHR169W
YDL197C	YPL240C
YER125W	YGL208W
YBR193C	YDR308C
YGL037C	YGL116W
YLR262C	YPL204W
YKR092C	YMR120C
YDL214C	YNL006W
YKL046C	YKL046C
YER178W	YOR090C
YNL189W	YNL255C
YBL003C	YDR448W
YBR010W	YER105C
YBR091C	YDL217C
YKL054C	YOR027W
YMR043W	YOR272W
YLR399C	YPR111W
YGL253W	YJR091C
YDR214W	YPR110C
YER139C	YJL130C
YKL049C	YLR397C
YBR048W	YBR048W
YJL026W	YLR136C
YBR077C	YDR508C
YER125W	YML035C
YJL005W	YJL005W
YKR027W	YMR237W
YAL018C	YHR026W
YJR002W	YML093W
YBR119W	YER029C
YJL138C	YPL141C
YOL020W	YPL227C
YBR139W	YNL030W
YBR059C	YOL038W
YDR356W	YHR005C
YLR248W	YOR061W
YDR168W	YML041C
YDR172W	YNL064C
YFL038C	YNL272C
YGL167C	YGR132C
YML114C	YPL011C
YBL075C	YGR130C
YPL204W	YPL223C
YBR160W	YDR288W
YGR215W	YKL003C
YDL015C	YHR195W
YGR084C	YIL093C
YBR245C	YKR008W
YER123W	YML037C
YDR179W-A	YOR157C
YER029C	YFL017W-A
YDL229W	YOR174W
YBR010W	YJL173C
YDL013W	YIL061C
YGL105W	YOR231W
YJR009C	YNL066W
YLR192C	YPL203W
YDR335W	YGR009C
YKR006C	YNL005C
YIL135C	YPL203W
YDR425W	YJR110W
YOR159C	YPL178W
YBR160W	YGR249W
YBR068C	YHR114W
YLR167W	YOR042W
YBR068C	YOR204W
YHR016C	YPL204W
YOR332W	YOR332W
YGL025C	YOR174W
YFR033C	YPL203W
YDR515W	YHR060W
YBR160W	YCR009C
YHR016C	YJL164C
YAL039C	YBR160W
YJL034W	YJL098W
YDL188C	YGL121C
YPL133C	YPL203W
YBR139W	YMR303C
YJR144W	YNL255C
YLR399C	YPL235W
YBR079C	YGR040W
YDR490C	YOL039W
YBR108W	YJL106W
YJL012C	YKR039W
YDR394W	YER102W
YKR092C	YNL268W
YBL075C	YHR061C
YEL063C	YHR027C
YJL204C	YLR167W
YLR310C	YPL256C
YBL027W	YHR114W
YMR043W	YPR070W
YLR314C	YPL232W
YGL173C	YNL255C
YBR160W	YOR267C
YDR214W	YOR027W
YFL010C	YGR136W
YER127W	YNL255C
YGR119C	YMR236W
YHR066W	YIR010W
YFR004W	YNL220W
YER020W	YMR043W
YDR021W	YPR082C
YBR010W	YNR010W
YDL028C	YJR053W
YCL025C	YOL020W
YBL032W	YLR127C
YDL007W	YHR080C
YDR174W	YPR161C
YDL229W	YHR081W
YLR167W	YNL307C
YKL049C	YOR038C
YER010C	YJR059W
YLR197W	YNL248C
YBR160W	YLR221C
YKL012W	YOR159C
YDL229W	YJR082C
YIL074C	YMR183C
YER082C	YLR340W
YBR025C	YGL048C
YDL007W	YDR129C
YJR066W	YOL030W
YJL019W	YMR078C
YBR106W	YHR007C
YAR019C	YHR169W
YHR169W	YML073C
YDR224C	YML112W
YDR489W	YJL034W
YNL030W	YOR011W
YBR273C	YDR411C
YJL168C	YNL255C
YHR027C	YLL050C
YDR164C	YMR303C
YBL032W	YJL095W
YNL131W	YPR133W-A
YMR186W	YNL071W
YDL076C	YKL180W
YFR014C	YGL157W
YIL149C	YKR095W
YKL128C	YMR089C
YBL027W	YER151C
YBL075C	YOR232W
YDL229W	YEL059C-A
YBL032W	YJL073W
YER179W	YGR240C
YJL092W	YOR156C
YMR306W	YOR365C
YBR086C	YER103W
YGR091W	YLR275W
YBR010W	YOR265W
YGL180W	YMR104C
YER095W	YOR259C
YOR080W	YPL012W
YDR127W	YKL104C
YHR072W	YLL012W
YBR160W	YGL043W
YIR010W	YJL020C
YDL229W	YML070W
YKL101W	YMR290C
YCL001W	YDL229W
YOR198C	YPL209C
YBR036C	YDL212W
YBR082C	YDR265W
YGL172W	YOR145C
YKL145W	YOL098C
YBL075C	YCR009C
YER133W	YOL039W
YER103W	YNL102W
YBR160W	YML098W
YBR010W	YJL115W
YBL046W	YDL134C
YLR430W	YNL075W
YER145C	YNL238W
YAL023C	YKL130C
YKL103C	YLR385C
YDR510W	YKL091C
YBR160W	YPR086W
YDR457W	YMR186W
YBL075C	YNL313C
YIR010W	YJL164C
YER022W	YPR187W
YBR068C	YJL192C
YDL188C	YPL093W
YBL003C	YNL030W
YHL040C	YPL240C
YNL189W	YPL204W
YMR043W	YOR078W
YDL117W	YJL164C
YGR199W	YML012W
YGL253W	YNL206C
YCR094W	YDR093W
YKR082W	YOR347C
YAL038W	YML031W
YOR244W	YPR160W
YER103W	YFL044C
YIL018W	YPL143W
YKL130C	YMR296C
YIL061C	YLR275W
YGL025C	YJR045C
YHR174W	YJL164C
YJR045C	YPL167C
YBR109C	YKL054C
YER103W	YGR020C
YBL075C	YOR174W
YBL032W	YOR226C
YNL002C	YPL131W
YDR382W	YNL118C
YBL061C	YNL233W
YDL156W	YOR151C
YGR159C	YKL166C
YER092W	YGL150C
YGR040W	YPR025C
YBL078C	YOL083W
YMR307W	YOL020W
YER148W	YIL126W
YBR160W	YGR270W
YGL187C	YLR174W
YIL138C	YJR082C
YIR010W	YNL154C
YBR084C-A	YJL177W
YER161C	YGL201C
YKL166C	YOR027W
YCR077C	YER165W
YDL156W	YGL201C
YGL172W	YGR218W
YHR195W	YKL120W
YKR097W	YLR167W
YBR010W	YNL149C
YMR205C	YNL135C
YIL053W	YMR186W
YDR155C	YKL145W
YDR225W	YLR274W
YER029C	YPR057W
YLR332W	YNL194C
YKL180W	YML073C
YBR160W	YGL183C
YKL129C	YLR332W
YJL115W	YLR058C
YDL229W	YMR270C
YBR110W	YGR060W
YDR450W	YPR102C
YAL044W-A	YNL218W
YPL204W	YPR181C
YBL072C	YOR063W
YBR233W-A	YDR225W
YBL016W	YHL024W
YBR160W	YGL210W
YPL152W	YPL240C
YDL182W	YNL132W
YLR406C	YPL037C
YDR130C	YHR016C
YBR052C	YCR004C
YGL212W	YNL263C
YIL033C	YJL164C
YEL048C	YKL033W
YGR055W	YPR138C
YBL016W	YPL153C
YDR382W	YER098W
YDL156W	YDR325W
YER103W	YOR197W
YDR320C-A	YOR269W
YBR010W	YLR259C
YKL007W	YKL028W
YER021W	YJL164C
YDR174W	YLR022C
YDL229W	YIR024C
YCR028C-A	YKL051W
YNL132W	YPL259C
YBR263W	YER012W
YFL002C	YNL175C
YIL079C	YOR204W
YAL035W	YDR418W
YGR214W	YOR361C
YKL166C	YOL082W
YMR093W	YOR078W
YJL069C	YOR061W
YMR236W	YNR016C
YNL287W	YPL246C
YHR027C	YML126C
YFL002C	YOR185C
YKR001C	YMR091C
YCL054W	YPR161C
YDR212W	YNL317W
YDL013W	YKL116C
YBR106W	YMR272C
YFL002C	YNL189W
YHR027C	YOR335C
YHR091C	YNL135C
YLL010C	YOR061W
YCR008W	YKR081C
YJL034W	YKR022C
YDR177W	YDR225W
YKL042W	YNL225C
YDL047W	YLR248W
YDR224C	YHR108W
YGR040W	YKL179C
YJL081C	YJR082C
YDR508C	YNL064C
YBR169C	YMR129W
YDR248C	YDR515W
YIL131C	YNL030W
YDL134C	YPL153C
YDL229W	YOR227W
YER087C-B	YGL022W
YDL007W	YLR333C
YBR159W	YMR253C
YHR030C	YMR043W
YER123W	YML080W
YBR031W	YML013W
YHL024W	YPL209C
YLR167W	YOR216C
YDR229W	YPL204W
YPL203W	YPR112C
YJR064W	YKL054C
YDR329C	YMR204C
YDL188C	YML063W
YPL106C	YPR129W
YDR353W	YDR515W
YDR448W	YKL181W
YKL054C	YOR304C-A
YIL035C	YJR130C
YMR290C	YOR233W
YFR022W	YGL158W
YBR068C	YNR060W
YIL159W	YKL138C-A
YDR358W	YNL030W
YMR124W	YPL240C
YKR092C	YPL076W
YAL028W	YJL187C
YER103W	YHR039C-A
YML072C	YPR156C
YGL003C	YLR249W
YGL030W	YNL175C
YER165W	YIL035C
YHR026W	YPR156C
YOL139C	YPR111W
YDL030W	YLR424W
YFL034W	YPL204W
YBR290W	YKR092C
YBR249C	YJL164C
YER151C	YHL034C
YCR033W	YIL068C
YHR166C	YJR047C
YDL030W	YLR147C
YBR010W	YOR304W
YBL032W	YHR088W
YBR169C	YER123W
YER047C	YMR117C
YKL054C	YKL079W
YGL180W	YPL166W
YBL057C	YGL048C
YJL164C	YPR143W
YBR010W	YPL065W
YPL218W	YPL240C
YGL048C	YGL147C
YKL012W	YLR275W
YDL013W	YDR394W
YBR025C	YGL157W
YJR045C	YMR308C
YFR014C	YOR184W
YML074C	YNL255C
YKL081W	YNL023C
YDR515W	YML009C
YBR069C	YGR191W
YKR024C	YOL012C
YDL055C	YOR259C
YGR191W	YMR307W
YLR441C	YOR259C
YBL003C	YGL150C
YHR030C	YHR030C
YBR010W	YKR008W
YDR192C	YMR235C
YBR160W	YPR029C
YAR018C	YNL250W
YGL043W	YJR045C
YIL138C	YPL146C
YHR027C	YMR083W
YHR121W	YNL293W
YGL031C	YNL124W
YBL002W	YJL138C
YIR010W	YOL128C
YDR283C	YFR009W
YJL034W	YMR241W
YBR164C	YKL135C
YBR160W	YNL121C
YMR109W	YMR207C
YLR340W	YOR312C
YJL095W	YPR058W
YJL164C	YKL038W
YIL002C	YPL203W
YBL099W	YPL271W
YIL038C	YLR206W
YGR152C	YNL090W
YDR324C	YPL217C
YLR293C	YNL093W
YMR072W	YPR161C
YJL057C	YOR027W
YGR040W	YPL106C
YJL196C	YPL087W
YHR065C	YNL175C
YJR059W	YLR362W
YBR217W	YDR214W
YBL032W	YIL035C
YDL081C	YGR204W
YDR394W	YIL138C
YDR293C	YGR070W
YLR340W	YOL039W
YBR114W	YLL001W
YDR412W	YMR290C
YNL251C	YNL330C
YOR063W	YPL243W
YDR299W	YPL203W
YOR061W	YPR152C
YKR059W	YNL110C
YBR172C	YKL074C
YMR109W	YPR159W
YER006W	YPL204W
YDR352W	YNL251C
YDL081C	YGL112C
YDL192W	YJL034W
YBR068C	YNL064C
YER092W	YJL081C
YDL099W	YDL229W
YLR167W	YOL013C
YKL054C	YPR013C
YPL240C	YPR029C
YDL001W	YDL133W
YDR510W	YMR072W
YDL197C	YGL162W
YHR027C	YPL240C
YML065W	YNL068C
YER125W	YJL115W
YER103W	YMR309C
YDR365C	YMR186W
YER133W	YJR105W
YLR354C	YLR418C
YNR051C	YOL149W
YBL075C	YLR437C
YBR233W-A	YOR259C
YER151C	YGR240C
YBR011C	YBR109C
YDL143W	YER103W
YHR152W	YPR152C
YDL209C	YLR323C
YOL123W	YPL209C
YDR330W	YGR268C
YDL126C	YER151C
YLR095C	YPL240C
YHR193C	YPL203W
YBR181C	YLR167W
YDR507C	YJR045C
YBR059C	YDL156W
YER059W	YJL084C
YBL016W	YBR162C
YJR045C	YML004C
YOL113W	YPR067W
YGL240W	YOR358W
YLL045C	YMR142C
YDL137W	YDL229W
YML057W	YOR324C
YER103W	YNL189W
YJR045C	YML096W
YBR010W	YDL171C
YDL081C	YMR043W
YLR206W	YNR052C
YFL002C	YPL050C
YDR012W	YLR175W
YBR109C	YMR309C
YBR194W	YHR121W
YDL031W	YER006W
YAL038W	YPR129W
YGL078C	YML010W
YER025W	YGR085C
YDR394W	YPL018W
YAL038W	YER103W
YDR046C	YNL268W
YNL178W	YPL131W
YDL156W	YKL114C
YGR135W	YIL138C
YBL085W	YHL007C
YJL034W	YNL229C
YLR210W	YNL307C
YBR010W	YOR204W
YBL032W	YML062C
YBL075C	YDL106C
YNL041C	YOR304C-A
YKL145W	YLR454W
YCR084C	YMR043W
YER016W	YGL061C
YJL034W	YKR061W
YHR174W	YPL201C
YAL024C	YOR101W
YCR009C	YDR225W
YJR139C	YPL240C
YDR170C	YMR084W
YBR069C	YDL137W
YHR060W	YMR043W
YBL058W	YLR167W
YER103W	YPL203W
YDR264C	YLR026C
YBR143C	YNR046W
YBR059C	YKR079C
YJL112W	YKL073W
YDL195W	YKL049C
YDR447C	YMR309C
YNL110C	YOR259C
YBL016W	YKL142W
YFR028C	YNL079C
YLL013C	YPL203W
YDL229W	YNL076W
YML032C	YMR186W
YIL035C	YML065W
YDR224C	YOR201C
YNL255C	YOR304C-A
YIR002C	YNL030W
YKL137W	YNL255C
YMR083W	YPR165W
YER133W	YPR110C
YAL043C	YBL101C
YGL161C	YGL198W
YHR082C	YMR290C
YKL054C	YOR257W
YDR128W	YHL023C
YER102W	YOL139C
YDL022W	YKL166C
YCR071C	YJL034W
YBL102W	YIL048W
YBL075C	YGL064C
YHR154W	YHR154W
YCR003W	YNL005C
YDL123W	YGL023C
YDR050C	YGL048C
YAL028W	YJR045C
YBR065C	YER172C
YER103W	YNL047C
YHR083W	YNL026W
YGL025C	YPL146C
YBR169C	YMR149W
YMR303C	YOR299W
YFL002C	YNL135C
YLL008W	YLL019C
YBL016W	YJR091C
YLR206W	YPL042C
YLR175W	YOR272W
YNL166C	YOR244W
YJL034W	YJL178C
YER151C	YNL049C
YDR449C	YLR340W
YKL002W	YOL100W
YDR481C	YKL203C
YDR162C	YOL070C
YCL011C	YCL011C
YBL016W	YDR207C
YLR332W	YNL237W
YBR247C	YOL012C
YHR129C	YKR081C
YAL017W	YDL103C
YHR129C	YNL255C
YFL002C	YJR077C
YHR042W	YOR347C
YDR224C	YDR358W
YDL229W	YPR189W
YLR208W	YOL138C
YDR162C	YNL307C
YDR510W	YPL020C
YER164W	YLR113W
YGL200C	YLR390W-A
YBR034C	YGL240W
YDL083C	YPL240C
YBR010W	YER120W
YDL188C	YDR465C
YBR160W	YLL001W
YDL126C	YDL156W
YHR027C	YPR145W
YBR247C	YGR100W
YLL008W	YOL100W
YBR085W	YML058W
YGR201C	YKL101W
YJL151C	YMR296C
YCL025C	YER026C
YBL075C	YLR008C
YOR023C	YOR023C
YFR014C	YNL201C
YLR115W	YPL240C
YGL022W	YOR204W
YDR330W	YGR003W
YDR225W	YDR394W
YBL103C	YNL076W
YBR139W	YMR297W
YOR244W	YPR152C
YAL043C	YNL298W
YGL112C	YLR176C
YBR275C	YNL030W
YLR089C	YPR049C
YDR225W	YNL290W
YBL032W	YNL186W
YDR515W	YER010C
YGR119C	YKR082W
YMR047C	YPL235W
YGR012W	YJR045C
YKL166C	YKL203C
YER029C	YLR424W
YNL010W	YNL154C
YBR010W	YPR029C
YBR130C	YFR014C
YIL126W	YPR133C
YEL063C	YNL268W
YLR175W	YMR255W
YJL177W	YNL255C
YKL054C	YNL076W
YBR247C	YHR148W
YBL068W	YGR040W
YBR088C	YDR122W
YER100W	YPL235W
YER058W	YNL255C
YGR191W	YPR108W
YNL186W	YPR054W
YDL126C	YOR061W
YDR490C	YMR104C
YFR009W	YKR092C
YOR312C	YPL143W
YFL016C	YFR019W
YHL007C	YML037C
YDL074C	YIL138C
YLR071C	YPL217C
YDR356W	YJR042W
YIL035C	YKL054C
YDR087C	YGL031C
YKL082C	YPL204W
YHR064C	YOR091W
YBR198C	YKL054C
YER065C	YJR066W
YDR356W	YHR107C
YDR207C	YJR094C
YER177W	YLR433C
YBR109C	YIL095W
YDR496C	YNL110C
YLR291C	YLR438C-A
YOR021C	YOR021C
YDR177W	YNL255C
YNL136W	YPL203W
YKR081C	YLR340W
YKL154W	YPL076W
YDR192C	YMR255W
YJL164C	YML001W
YLL019C	YNL189W
YER103W	YOL006C
YDR288W	YER103W
YGL227W	YJL034W
YDR507C	YFR014C
YJR090C	YOL136C
YCR002C	YGL105W
YGR250C	YOL012C
YCR057C	YGR128C
YKL173W	YLR167W
YBL032W	YKL059C
YHR082C	YNL289W
YHL007C	YPL153C
YGR119C	YJR134C
YFR039C	YHR030C
YAL007C	YOR321W
YDL066W	YGL135W
YJL034W	YMR077C
YJL117W	YKR061W
YCR028C-A	YDR224C
YNL090W	YNL210W
YDR334W	YNL154C
YDL188C	YLR441C
YJR045C	YKL191W
YLR026C	YOR094W
YBR159W	YLR372W
YLR117C	YPL151C
YIL040W	YPL240C
YDL160C	YKL021C
YLR095C	YMR044W
YLR052W	YOR094W
YBR095C	YCR009C
YBR102C	YLR167W
YJR006W	YNL102W
YLR167W	YMR259C
YDL229W	YKL014C
YCR079W	YOR317W
YMR043W	YPL204W
YLR087C	YPL240C
YMR012W	YOR317W
YGL048C	YKL054C
YGL171W	YGR040W
YGR047C	YGR246C
YFR028C	YMR139W
YGL043W	YLL026W
YFR014C	YLR223C
YEL015W	YER035W
YLR397C	YOL012C
YDL160C	YPR143W
YDR046C	YJR095W
YIL075C	YKL145W
YBL003C	YNR003C
YDR460W	YKL028W
YBL075C	YDR251W
YDR185C	YNL255C
YFR033C	YPL106C
YLR029C	YOR063W
YGR055W	YLR219W
YAL047C	YPR155C
YHR203C	YJR047C
YDR093W	YJL034W
YDR155C	YLR178C
YDL055C	YOR257W
YDL029W	YOL012C
YFR004W	YIL033C
YDR331W	YCR024C-A
YBR010W	YDL160C-A
YNL075W	YNL132W
YDR338C	YLR167W
YNL030W	YOR224C
YKL054C	YKR092C
YDL229W	YFL028C
YKL179C	YPL249C
YDL047W	YNR032W
YOR335C	YOR335C
YDL229W	YHL019C
YDR448W	YML041C
YBR123C	YLR086W
YAR002W	YMR308C
YML058W	YPL203W
YFR022W	YLR248W
YBR201W	YDR411C
YOR210W	YPR190C
YIR010W	YML074C
YDR382W	YMR236W
YDL150W	YDR045C
YBR068C	YLR066W
YAL047C	YDR393W
YHR113W	YLR291C
YJL034W	YOR222W
YLR238W	YNL154C
YFL023W	YNL255C
YBL075C	YLR423C
YCR057C	YER103W
YJR123W	YKL145W
YCR093W	YPL235W
YCR094W	YJL034W
YHR030C	YPR035W
YFR051C	YGR284C
YGL158W	YJR096W
YPR010C	YPR016C
YDR096W	YMR048W
YHR200W	YPL036W
YHR030C	YJR094C
YIL018W	YKL009W
YJL178C	YPL045W
YIR010W	YMR100W
YBR160W	YGL098W
YBR145W	YKR081C
YKR092C	YLR377C
YDR032C	YER145C
YDR429C	YFL017C
YFR053C	YOR081C
YLR275W	YMR240C
YDL134C	YPR016C
YJL034W	YOR214C
YIL016W	YPL204W
YDR382W	YDR477W
YER103W	YLR309C
YDR510W	YLR068W
YLR335W	YPL153C
YDL229W	YGR231C
YHR082C	YJL138C
YHR030C	YNL124W
YGR284C	YOL030W
YDR226W	YPR111W
YLR167W	YOR259C
YBR170C	YIR033W
YBR043C	YER103W
YKL054C	YNL047C
YFL046W	YMR186W
YBL075C	YML118W
YNL059C	YPL240C
YMR290C	YOL100W
YGL120C	YJL203W
YER102W	YGR148C
YCR002C	YMR032W
YDR359C	YEL013W
YBL016W	YOR353C
YHR181W	YPL050C
YGR089W	YJL034W
YDR510W	YOL128C
YGL153W	YNL154C
YJL052W	YPL201C
YGR023W	YHR007C
YDR510W	YJR043C
YGR148C	YLR075W
YKL022C	YOR259C
YBR160W	YPL159C
YHL021C	YKL101W
YHR030C	YPL233W
YGR159C	YKL049C
YGL173C	YJL095W
YGR285C	YKR092C
YGR040W	YNR038W
YER103W	YMR044W
YML074C	YPL211W
YBL032W	YHR052W
YDR510W	YFR009W
YBR089C-A	YIL138C
YER031C	YGR120C
YGR120C	YLR167W
YHR007C	YMR202W
YIR010W	YML032C
YDR365C	YLL008W
YBL056W	YBR247C
YDR515W	YHR143W-A
YJL196C	YMR307W
YBR241C	YDR331W
YDL017W	YNR048W
YOR265W	YPR042C
YBR036C	YPL057C
YDR164C	YDR164C
YGL211W	YNL255C
YKL078W	YPL213W
YDL134C	YLR340W
YMR309C	YPR016C
YBL075C	YPL231W
YDR155C	YML062C
YGR002C	YKL049C
YGL206C	YPR029C
YBL032W	YNL227C
YDR113C	YNL154C
YBR069C	YML048W
YBR169C	YKR081C
YOR308C	YPL213W
YDR180W	YER103W
YDL147W	YDR363W-A
YIL094C	YNL313C
YGR159C	YJL165C
YBL032W	YPR143W
YGL100W	YLR359W
YER103W	YML038C
YML074C	YNL030W
YBR160W	YPL069C
YDR207C	YNL330C
YBL003C	YDR436W
YIL094C	YPR061C
YGR184C	YPR103W
YDR477W	YML007W
YDL176W	YJR104C
YDL229W	YIL085C
YGL003C	YKL166C
YGR040W	YMR048W
YGL106W	YPR171W
YHR169W	YIL125W
YBR010W	YKR084C
YDR225W	YNL021W
YCR020W-B	YMR091C
YFL024C	YHR090C
YER177W	YGR097W
YKL054C	YOR327C
YJL117W	YOR099W
YGL115W	YJR045C
YDL007W	YIL030C
YBR194W	YJL138C
YDR162C	YJL034W
YBR150C	YLR106C
YBR010W	YDR254W
YDR326C	YMR043W
YDL022W	YER123W
YBL075C	YDR068W
YER162C	YGL048C
YLL001W	YOR106W
YDL029W	YDR143C
YBL032W	YBR038W
YFR014C	YJL026W
YBL002W	YDR227W
YKL023W	YNL255C
YDL043C	YKR039W
YJR059W	YPR107C
YDL229W	YNL250W
YDR322W	YKL167C
YHR026W	YJR091C
YDL058W	YHR174W
YKL160W	YPL240C
YER133W	YHR082C
YHL033C	YPR143W
YBL016W	YFL005W
YDR146C	YNL307C
YGL048C	YLR167W
YBR065C	YMR146C
YDR363W-A	YIR012W
YGR285C	YLR167W
YFL005W	YKL054C
YBL075C	YFL033C
YER013W	YKL082C
YGL048C	YLR216C
YKR081C	YOR233W
YLR438W	YPL022W
YAL016W	YOL113W
YKL038W	YPL203W
YGL079W	YNL113W
YKR024C	YMR229C
YBR160W	YLR190W
YGR005C	YOR224C
YGR113W	YKL138C-A
YJL168C	YOR198C
YHR154W	YOL034W
YOL108C	YPL240C
YDL134C	YJL034W
YDL031W	YOR080W
YNL225C	YOR177C
YKL068W	YLL026W
YDL192W	YDL229W
YBL068W	YDR224C
YNL307C	YOL081W
YER036C	YLR167W
YKL068W	YLR074C
YHR107C	YIL138C
YOR252W	YPR047W
YLR291C	YOR260W
YDR510W	YLR406C
YDL097C	YGL048C
YGL048C	YPR152C
YHR096C	YPL190C
YDL156W	YOL098C
YKL012W	YLR192C
YER165W	YJL116C
YDR468C	YGR040W
YBR010W	YMR290C
YBR088C	YFL029C
YML083C	YPL203W
YHR119W	YML065W
YBL089W	YKR039W
YER133W	YJR009C
YGR159C	YOR287C
YDL229W	YMR044W
YBL016W	YNL278W
YDL002C	YJL034W
YLR186W	YLR409C
YBL075C	YDR128W
YDL229W	YGR270W
YKL143W	YNL154C
YBL032W	YHL034C
YCL011C	YML062C
YJR047C	YNL248C
YMR067C	YPL203W
YGL222C	YNL118C
YDR061W	YJR045C
YDL229W	YNL245C
YBR164C	YOR299W
YCR084C	YLR206W
YLR178C	YNR001C
YHR066W	YJL164C
YOR198C	YPL042C
YBL016W	YFR004W
YBL058W	YKL213C
YDL229W	YLR110C
YDR089W	YLR167W
YDL015C	YHL003C
YKL054C	YPR072W
YJL164C	YLR133W
YGL099W	YMR290C
YGL173C	YLL036C
YNR038W	YOR244W
YFL047W	YNL090W
YBR127C	YGL054C
YBR160W	YER095W
YMR306W	YNL255C
YBL032W	YGR156W
YBL016W	YMR192W
YKL180W	YPL249C-A
YLR249W	YOR267C
YDL134C	YJR072C
YGR238C	YNL107W
YGR113W	YKL052C
YER103W	YOR229W
YBR247C	YBR247C
YER006W	YNL182C
YHR200W	YKL054C
YDL229W	YLR413W
YFL010C	YKL166C
YGL166W	YKR011C
YDL229W	YDR089W
YIR010W	YPR110C
YFR051C	YJL034W
YDR510W	YNL290W
YLR048W	YNL244C
YER145C	YGL139W
YBL016W	YKL160W
YBR082C	YKL168C
YDR386W	YNL085W
YGL187C	YLR203C
YHR143W	YJL034W
YNL056W	YPL240C
YJL187C	YOR023C
YBR160W	YFR015C
YBR085W	YML065W
YBL016W	YIL138C
YGR085C	YIL018W
YBR169C	YPL004C
YBR194W	YDR510W
YER103W	YKL087C
YDR180W	YFL008W
YKL166C	YPL123C
YGL125W	YKL012W
YDL047W	YLR115W
YLR206W	YLR206W
YBL003C	YKR025W
YGR120C	YMR186W
YLR397C	YOR244W
YBL075C	YKL081W
YGR059W	YLR212C
YHR039C	YLR167W
YDR477W	YNR013C
YDR394W	YLR399C
YDR054C	YMR080C
YGR106C	YOR244W
YKL075C	YNL164C
YBL093C	YHR121W
YKL029C	YOL038W
YFR001W	YKR059W
YIL140W	YNL268W
YJR045C	YOR259C
YBL067C	YLR355C
YGL106W	YLR167W
YJL172W	YMR186W
YFR046C	YPL203W
YOL081W	YOR101W
YDR330W	YER123W
YDR054C	YKR009C
YDR515W	YMR195W
YOL077C	YPL012W
YAL035W	YER025W
YJR064W	YNL212W
YGL008C	YGR159C
YNL229C	YNL229C
YOR141C	YPL235W
YBR127C	YDR001C
YBR244W	YPR035W
YDR510W	YMR307W
YMR186W	YPR159W
YBL075C	YGL044C
YFR031C-A	YNL299W
YDL112W	YDL229W
YHR062C	YNL282W
YDR510W	YMR037C
YDR394W	YER165W
YCR034W	YDR331W
YER177W	YNL154C
YGL209W	YPR075C
YBR039W	YER133W
YGR097W	YHR030C
YDR477W	YNR052C
YDR093W	YKL203C
YDL229W	YLR200W
YKR092C	YOR351C
YGL237C	YJR132W
YER096W	YHR082C
YDR122W	YPL209C
YER172C	YHR152W
YGL172W	YML092C
YBR010W	YMR131C
YDL214C	YER161C
YJR121W	YKR016W
YDL210W	YHR082C
YHR028C	YOR257W
YHR174W	YKR092C
YER110C	YJR109C
YDR515W	YER183C
YHR205W	YMR186W
YLR051C	YNL110C
YDL229W	YMR200W
YDR228C	YLR423C
YDR412W	YPL093W
YHR027C	YMR105C
YDR276C	YMR149W
YDL134C	YFR021W
YDR075W	YHR096C
YJR142W	YPR111W
YGL172W	YGR056W
YBL016W	YMR043W
YJR048W	YOR065W
YDL229W	YFL002C
YNL047C	YNL047C
YCL052C	YJR010C-A
YER103W	YML064C
YDL212W	YDR012W
YDR523C	YOR094W
YGL001C	YGR175C
YKR083C	YNL154C
YGL135W	YGR252W
YLR248W	YPL209C
YHR028C	YNL255C
YBL075C	YDR075W
YIL075C	YML092C
YGR231C	YPL263C
YHR111W	YLR291C
YGR034W	YGR085C
YDR448W	YOR257W
YBR247C	YPL217C
YGL207W	YPR159W
YIL030C	YNL045W
YBR117C	YHL014C
YBL075C	YDR469W
YER133W	YOR078W
YOR113W	YPL240C
YBR069C	YJR045C
YGR163W	YOR316C
YAL038W	YPR139C
YOR332W	YPL203W
YBR160W	YDR334W
YNL175C	YPL043W
YDR012W	YKL116C
YLR454W	YOR269W
YDL229W	YLR397C
YDR027C	YFL038C
YER165W	YLR335W
YBL016W	YKR010C
YJL187C	YLR309C
YGR223C	YJL164C
YFL044C	YPL240C
YDR515W	YEL020W-A
YBR036C	YKL008C
YBR087W	YFR027W
YNL272C	YPR054W
YDR075W	YGL048C
YMR109W	YNL232W
YNL116W	YNL154C
YBR120C	YKR016W
YAL041W	YPL203W
YKL049C	YML010W
YHR061C	YPL161C
YBR010W	YLR228C
YER123W	YGL248W
YFL004W	YHR060W
YGL058W	YOL013C
YHL015W	YLL036C
YBR010W	YHR152W
YJL034W	YOR101W
YBR279W	YML069W
YER172C	YGL120C
YDR374C	YNR052C
YHR200W	YPR069C
YHR121W	YNL136W
YKL012W	YNL280C
YER177W	YKL081W
YDR356W	YFR014C
YGL116W	YPL203W
YKL078W	YKR092C
YJL034W	YLR029C
YDR247W	YHR179W
YDR229W	YGL179C
YDL229W	YMR259C
YJL020C	YKL049C
YNR007C	YOR244W
YIR010W	YNL088W
YIL038C	YJL049W
YNL110C	YNL175C
YJL187C	YLR132C
YIL074C	YOL135C
YGL209W	YJL149W
YCR095C	YHL029C
YGR078C	YOR351C
YKL172W	YOR216C
YGR034W	YLR029C
YJR066W	YKR097W
YHR112C	YKL012W
YBL016W	YGR162W
YER123W	YKL166C
YDL229W	YPL265W
YGL179C	YLL050C
YDL156W	YGL013C
YER103W	YML097C
YFR033C	YLR167W
YDR224C	YOR061W
YKR006C	YML025C
YBR163W	YNL030W
YBR160W	YML086C
YGL048C	YJL034W
YGL210W	YLR362W
YHL007C	YPL240C
YGR135W	YOR261C
YOR232W	YPL203W
YBL075C	YNL129W
YCR059C	YJL158C
YCL010C	YDR348C
YBL020W	YDR479C
YML031W	YPL177C
YJR045C	YMR027W
YDR328C	YOR046C
YBR160W	YDL078C
YBR106W	YGL054C
YDR439W	YPL203W
YBR160W	YGR081C
YDR100W	YGL006W
YDR099W	YHR169W
YER022W	YJL138C
YBL075C	YER031C
YBR109C	YIL138C
YBR135W	YOR362C
YBL075C	YLR345W
YAL041W	YIL079C
YKL179C	YPL032C
YDR365C	YGR090W
YLL045C	YNL002C
YDR265W	YMR026C
YDR515W	YKL001C
YGR040W	YOR185C
YDR403W	YMR236W
YML057W	YPL240C
YGL128C	YLR424W
YGL029W	YKR081C
YLR197W	YPL093W
YBR161W	YPL240C
YBL032W	YBR084W
YGL048C	YPR010C
YBL075C	YHR163W
YAL041W	YNL175C
YLR208W	YOL086C
YBL010C	YKL193C
YER103W	YMR238W
YNL157W	YPL203W
YMR109W	YPL074W
YOL135C	YPL042C
YOR046C	YPL204W
YBL016W	YIR031C
YER110C	YML001W
YER103W	YMR012W
YCR002C	YDR425W
YGL019W	YIR010W
YKL065C	YPL265W
YDR146C	YDR448W
YBR108W	YHR114W
YDR477W	YGL253W
YAL017W	YFR015C
YER098W	YLR293C
YBL002W	YDR328C
YBR169C	YDR390C
YDL007W	YER012W
YDR523C	YMR235C
YDR167W	YMR236W
YDR486C	YJL164C
YHR200W	YLR262C
YDL047W	YNL061W
YKL054C	YKR095W
YCL043C	YJL034W
YDR299W	YGR145W
YGR145W	YJL033W
YAR007C	YDL229W
YBR052C	YDL017W
YNL307C	YPL219W
YLR284C	YMR186W
YER103W	YMR188C
YGL030W	YLR175W
YJL183W	YMR186W
YKL054C	YMR042W
YJL187C	YNL125C
YDR224C	YIL159W
YBL075C	YDL188C
YJL164C	YKR054C
YMR186W	YPL264C
YDR107C	YJR045C
YNL154C	YNL245C
YDR515W	YLR179C
YBR084W	YDR365C
YER123W	YJR125C
YGR080W	YNL138W
YMR297W	YOR137C
YDR214W	YPR010C
YLR132C	YPR191W
YNL186W	YOR061W
YOR153W	YOR157C
YNL030W	YOL039W
YER103W	YIL043C
YDR320C	YHR027C
YGL154C	YPL240C
YBR015C	YLR167W
YDR137W	YNL307C
YKL049C	YKL052C
YPR193C	YPR193C
YFL045C	YHR200W
YDR510W	YER171W
YKR092C	YPL089C
YAL023C	YGL200C
YLR167W	YML112W
YML058W	YPL115C
YDR204W	YML065W
YER020W	YLR113W
YHR008C	YKR016W
YCR057C	YPL131W
YLR002C	YOL012C
YHR023W	YLR274W
YDL156W	YLR447C
YBR107C	YDR421W
YER167W	YNL154C
YBL020W	YPL117C
YDR137W	YER103W
YER103W	YLL028W
YNL255C	YOL010W
YNL014W	YNL250W
YLL013C	YLR167W
YDL055C	YGL016W
YBR059C	YDR229W
YMR186W	YOR194C
YGL002W	YLR026C
YDR099W	YPL048W
YCL008C	YMR032W
YFR004W	YMR015C
YJR035W	YNR058W
YHR117W	YML008C
YHR148W	YPL217C
YGR136W	YLR206W
YCR009C	YOR232W
YDR012W	YOR078W
YGR180C	YPL191C
YBR069C	YJL117W
YBL103C	YKR020W
YBR247C	YGR081C
YDR372C	YIL076W
YDR079C-A	YMR186W
YFL033C	YOR380W
YBL016W	YNL201C
YER133W	YFR001W
YMR093W	YPL266W
YGR016W	YKL166C
YBR169C	YDL055C
YFL038C	YMR291W
YDR233C	YGL210W
YBL016W	YDR212W
YLR026C	YLR080W
YBL003C	YER013W
YBR160W	YGL079W
YER070W	YML058W
YBR240C	YLR134W
YFR004W	YGL206C
YDL229W	YER062C
YJR045C	YPL233W
YHR203C	YOR204W
YML048W	YNR032W
YCR020W-B	YKL049C
YMR043W	YNL064C
YDR469W	YKL018W
YJL026W	YJL057C
YER114C	YNL298W
YNL006W	YPR111W
YER068W	YOR001W
YBR079C	YMR309C
YDR436W	YKL051W
YBL032W	YMR096W
YLR314C	YPL249C
YBR261C	YFR004W
YLR212C	YNL188W
YDL137W	YGL210W
YBL075C	YNL021W
YMR117C	YOR206W
YDR507C	YFR033C
YBR160W	YER045C
YGR092W	YIL135C
YBR160W	YDR117C
YGR072W	YPL240C
YGR173W	YHR064C
YHL014C	YNL014W
YMR193W	YPR086W
YDR253C	YNL030W
YBR031W	YPR016C
YBR235W	YLR034C
YJR044C	YOR061W
YML034W	YPL203W
YDR013W	YGL113W
YHR174W	YLR044C
YIL030C	YPR160W
YDR099W	YKL168C
YHL033C	YKL166C
YGL112C	YMR186W
YDR523C	YOR157C
YJR134C	YPL249C
YFR004W	YIL057C
YGL198W	YGL198W
[truncated: 63,536 more rows]
