# Supplementary material for: Evolution of protein-protein interaction networks in yeast
Source: PLoS One. 2017 Mar 1;12(3):e0171920. doi: 10.1371/journal.pone.0171920 (PMC5382968; doi:10.1371/journal.pone.0171920)
Supplement: S7 Table — dN, dS, and ω were estimated by Scannell et al. [18] under M0, "degree" is the number of PIPE predicted interactions for each protein in S. cerevisiae and γ is the inferred number of PPI changes for each protein across the 5-species tree. (XLSX) [file pone.0171920.s007.xlsx]

## Sheet: rate_data
Protein	dN	dS	ω	degree	gamma
YPR161C	0.20132	2.00132	0.1006	112	18
YOL138C	0.22959	2.15259	0.10666	15	1
YDR395W	0.06629	1.62563	0.04078	33	2
YGR129W	0.42684	3.49119	0.12226	25	16
YPR165W	0.0001	1.04989	0.0001	110	15
YPR098C	0.10189	1.50345	0.06777	0	0
YCL050C	0.09559	1.25469	0.07619	8	1
YPL015C	0.27724	1.51539	0.18295	1	0
YMR193W	0.18327	2.13871	0.08569	27	0
YGR053C	0.38967	2.14129	0.18198	3	3
YER087C-B	0.08336	0.95838	0.08698	47	8
YOR280C	0.21119	1.85173	0.11405	3	2
YGR097W	0.13463	2.02685	0.06642	69	7
YKL025C	0.1777	1.78507	0.09955	18	8
YKR011C	0.26363	1.99617	0.13207	3	2
YEL004W	0.28452	1.66929	0.17044	3	0
YJL200C	0.06234	1.78457	0.03493	33	1
YLL027W	0.19709	1.35025	0.14597	10	0
YLR045C	0.17224	1.67016	0.10313	25	14
YDR348C	0.18503	2.06144	0.08976	22	6
YPL183C	0.27768	2.16013	0.12855	12	0
YGR003W	0.32964	1.82276	0.18085	13	9
YBL095W	0.2565	2.05734	0.12467	4	0
YGL060W	0.47448	2.0745	0.22872	19	0
YLL007C	0.29958	1.73202	0.17297	2	0
YEL009C	0.14418	1.61645	0.08919	69	13
YEL015W	0.09486	1.58219	0.05996	54	8
YDR329C	0.206	1.75354	0.11748	11	2
YBR252W	0.10226	1.80755	0.05657	16	1
YHR209W	0.2914	1.77287	0.16437	5	5
YER075C	0.19591	1.78917	0.1095	11	3
YDL203C	0.22534	1.98497	0.11352	24	0
YBR050C	0.43804	2.2414	0.19543	10	3
YMR197C	0.06739	1.84806	0.03647	32	12
YBL049W	0.02404	1.49204	0.01611	6	0
YER054C	0.28315	2.07498	0.13646	27	1
YDR305C	0.20186	2.01583	0.10014	1	0
YNL201C	0.14902	1.98921	0.07491	37	1
YCR061W	0.21839	2.40585	0.09078	30	5
YHR051W	0.05035	1.26954	0.03966	7	0
YDL116W	0.19873	1.87806	0.10582	48	4
YGL167C	0.05681	1.81617	0.03128	34	1
YJL023C	0.42657	1.98758	0.21462	9	0
YDL165W	0.01754	1.12303	0.01562	41	1
YIL143C	0.04498	1.57842	0.0285	29	1
YGR240C	0.02344	1.28806	0.0182	99	4
YOR094W	0.05412	1.72149	0.03144	124	10
YDR167W	0.12945	1.84032	0.07034	77	20
YBR063C	1.17496	2.04666	0.57409	3	3
YER052C	0.04192	1.62061	0.02586	20	4
YGR178C	0.1649	1.73561	0.09501	56	4
YPL118W	0.09409	1.71607	0.05483	33	0
YPR187W	0.03497	0.92877	0.03765	55	4
YJL065C	0.26597	1.52237	0.17471	12	18
YPR086W	0.02385	1.61397	0.01477	50	0
YBR279W	0.18537	1.85587	0.09989	72	14
YBR271W	0.33764	1.8411	0.18339	1	1
YER130C	0.23719	2.23732	0.10602	8	17
YBR155W	0.1512	2.0277	0.07457	32	3
YDR363W	0.39298	2.60368	0.15093	14	6
YPL147W	0.10007	2.2097	0.04529	15	1
YLR443W	0.17234	1.76988	0.09737	6	0
YGR266W	0.1874	2.0535	0.09126	11	1
YAL034C	0.18601	1.71405	0.10852	17	0
YLR270W	0.02328	1.5695	0.01483	14	0
YCR095C	0.15864	2.21323	0.07168	2	0
YPR084W	0.20115	1.86244	0.108	2	0
YMR113W	0.20531	1.90882	0.10756	3	1
YGR035C	0.44334	1.79056	0.2476	7	12
YCL008C	0.26123	1.43709	0.18178	56	21
YEL065W	0.11626	1.93832	0.05998	15	2
YMR296C	0.11628	1.83042	0.06353	16	1
YDR232W	0.06311	1.48447	0.04251	5	0
YDR313C	0.28139	1.67316	0.16818	3	0
YKL007W	0.2039	1.96125	0.10396	18	2
YIL048W	0.05611	1.71775	0.03266	15	3
YDL213C	0.11217	1.89406	0.05922	102	34
YOR324C	0.29042	1.84105	0.15775	67	18
YNL134C	0.16265	2.27269	0.07157	10	1
YKL100C	0.18051	1.83085	0.0986	7	3
YPL021W	0.38321	1.97984	0.19356	0	0
YNL218W	0.15908	2.14163	0.07428	22	1
YDL167C	0.27737	1.8557	0.14947	10	15
YOR228C	0.29939	1.74003	0.17206	2	0
YBR270C	0.1917	2.14194	0.0895	33	13
YPL214C	0.12687	1.79095	0.07084	1	0
YEL063C	0.11078	1.91352	0.0579	93	18
YGR222W	0.41055	2.06286	0.19902	6	1
YML020W	0.21446	1.78253	0.12031	2	2
YGR121C	0.08105	1.64384	0.0493	39	3
YBR222C	0.07911	2.14812	0.03683	8	1
YDL003W	0.31921	2.25922	0.14129	28	8
YOR323C	0.10405	1.65835	0.06274	9	0
YMR183C	0.0489	1.87579	0.02607	77	6
YOR274W	0.17119	2.22054	0.07709	0	0
YER146W	0.06123	1.08392	0.05649	62	14
YPL063W	0.13675	1.74043	0.07857	31	1
YDR457W	0.0968	1.92091	0.05039	28	4
YGL097W	0.11403	1.77717	0.06417	34	0
YCL056C	0.25811	1.64336	0.15706	15	0
YJL083W	0.32339	2.11207	0.15312	8	0
YPL140C	0.20716	1.99155	0.10402	79	9
YOR026W	0.25839	2.0571	0.12561	8	0
YNR016C	0.03274	1.31215	0.02495	67	6
YER123W	0.08257	1.90508	0.04334	460	86
YGR055W	0.07575	1.6085	0.04709	84	6
YKR054C	0.31158	1.9261	0.16177	96	13
YMR315W	0.10961	1.7085	0.06416	15	3
YAL024C	0.22197	2.00106	0.11092	70	6
YKL187C	0.21995	1.86961	0.11765	29	5
YDR383C	0.25964	2.18623	0.11876	23	10
YKL055C	0.40032	1.72404	0.2322	0	0
YDR035W	0.04063	1.41175	0.02878	14	0
YGR047C	0.09949	2.0478	0.04858	23	4
YDR119W	0.40687	1.72032	0.23651	10	1
YER151C	0.24305	2.39826	0.10134	467	62
YPR019W	0.06552	1.72904	0.03789	68	5
YPR190C	0.13351	1.88991	0.07064	37	1
YPL228W	0.21112	2.30948	0.09141	9	3
YGR041W	0.57711	1.88637	0.30594	9	2
YDR353W	0.06314	1.41119	0.04474	22	0
YPL047W	0.06398	1.49033	0.04293	25	3
YPL014W	0.22508	1.77608	0.12673	11	9
YGR007W	0.19704	1.82517	0.10796	1	0
YML116W	0.22209	2.16224	0.10271	13	2
YOL137W	0.23652	1.98794	0.11898	10	2
YER061C	0.17522	2.1054	0.08322	3	1
YKL214C	0.22488	1.74957	0.12854	14	0
YLL019C	0.08722	1.97569	0.04415	50	11
YNL257C	0.18411	1.98167	0.0929	9	1
YJR092W	0.49931	2.24499	0.22241	39	10
YPL189C-A	0.14555	1.90981	0.07621	13	26
YBR291C	0.06991	1.67814	0.04166	8	3
YFL012W	0.80755	2.03901	0.39605	1	4
YLR078C	0.11877	1.89344	0.06273	44	6
YDR262W	0.3402	1.75404	0.19395	0	4
YDR072C	0.2229	1.80051	0.1238	5	0
YGR220C	0.1142	1.95896	0.05829	44	1
YIL053W	0.00969	0.65943	0.01469	47	6
YMR161W	0.06953	1.38918	0.05005	18	5
YGL162W	0.32918	1.86141	0.17685	6	2
YBR234C	0.10302	1.58935	0.06482	40	5
YNL047C	0.22096	1.87718	0.11771	78	26
YKL038W	0.19166	1.74837	0.10962	19	4
YKR060W	0.18484	1.75972	0.10504	28	1
YLR411W	0.06734	2.10148	0.03204	4	0
YHR150W	0.2356	1.85774	0.12682	6	0
YLR318W	0.33672	1.97105	0.17083	6	0
YGL219C	0.14159	1.82157	0.07773	19	0
YMR039C	0.09799	2.11037	0.04643	49	11
YKL195W	0.40741	2.2479	0.18124	59	25
YGL147C	0.08549	0.53413	0.16005	81	6
YPR127W	0.1795	1.85309	0.09686	0	0
YPL188W	0.09082	1.79847	0.0505	0	1
YDR217C	0.45247	1.94502	0.23263	14	1
YML015C	0.14081	2.03152	0.06931	26	8
YJR126C	0.16226	2.00504	0.08093	6	0
YHR073W	0.13513	1.99613	0.0677	18	2
YMR274C	0.16372	1.6434	0.09963	4	0
YMR008C	0.10852	1.77454	0.06115	5	2
YOR197W	0.09421	1.94369	0.04847	31	3
YNL081C	0.08053	1.8971	0.04245	6	2
YDR532C	0.3315	2.32509	0.14257	21	13
YDR049W	0.30691	2.24556	0.13667	10	3
YKL170W	0.02965	1.71557	0.01729	3	0
YGL047W	0.31371	1.95279	0.16065	3	0
YHR079C	0.17293	2.04808	0.08443	84	5
YLR006C	0.25479	1.73139	0.14716	14	3
YPR171W	0.45381	1.80366	0.25161	43	0
YML063W	0.01356	0.3115	0.04353	128	5
YHL029C	0.14227	1.76047	0.08081	9	0
YLR178C	0.15203	2.20071	0.06908	31	5
YJL090C	0.30578	2.03785	0.15005	29	0
YDR372C	0.06281	1.41985	0.04424	21	6
YOR184W	0.09943	1.65353	0.06013	14	2
YMR203W	0.02649	1.12593	0.02353	29	0
YIR008C	0.09491	1.59651	0.05945	10	0
YBL024W	0.06256	1.56218	0.04005	44	5
YDR317W	0.33334	2.0839	0.15996	0	0
YDR043C	0.16221	2.20256	0.07365	10	17
YHR028C	0.19553	1.99516	0.098	12	2
YOR340C	0.11878	1.3871	0.08563	45	7
YCL044C	0.12593	1.8101	0.06957	8	1
YFR022W	0.20076	1.77128	0.11334	20	5
YIR010W	0.19435	1.71345	0.11343	648	202
YBL008W	0.19611	1.91514	0.1024	20	5
YMR178W	0.10735	2.24939	0.04772	2	0
YHR017W	0.27777	1.78632	0.1555	1	0
YKR101W	0.58253	2.05362	0.28366	14	1
YMR095C	0.25878	1.58074	0.16371	11	2
YHR198C	0.26649	1.76554	0.15094	3	1
YOR076C	0.48687	1.95669	0.24882	13	3
YGL015C	0.67719	2.27748	0.29734	3	5
YNL219C	0.11367	1.66744	0.06817	4	3
YLR210W	0.22328	1.84056	0.12131	50	9
YIL034C	0.12644	1.4156	0.08932	20	4
YOR342C	0.22973	1.61123	0.14258	7	3
YOL070C	0.28424	1.88622	0.15069	25	5
YIL043C	0.12451	1.64207	0.07583	31	5
YDL160C	0.03553	1.44209	0.02464	313	106
YGR231C	0.06819	1.56766	0.0435	37	0
YGR034W	0.02711	0.31717	0.08546	84	5
YNL021W	0.05969	1.72736	0.03456	24	0
YMR266W	0.21942	2.04906	0.10708	6	2
YPL107W	0.22501	1.79703	0.12521	0	0
YCR063W	0.10447	1.8067	0.05783	28	0
YDL048C	0.17643	1.73531	0.10167	11	5
YML092C	0.01319	1.47144	0.00896	68	3
YPR097W	0.20258	2.2654	0.08942	7	5
YBR201C-A	0.27968	1.85373	0.15087	0	0
YNL056W	0.10347	1.93489	0.05348	8	6
YFL017C	0.18125	2.17714	0.08325	14	0
YGL197W	0.15122	2.094	0.07222	43	0
YDR379C-A	0.11991	2.35762	0.05086	0	5
YDR113C	0.34711	2.04188	0.17	37	5
YLR189C	0.16895	1.93646	0.08725	10	0
YFL028C	0.08371	1.70212	0.04918	11	6
YML032C	0.21388	1.94802	0.10979	33	8
YBR256C	0.13566	2.10148	0.06455	3	0
YOR081C	0.14094	1.86948	0.07539	33	0
YPL024W	0.19788	1.299	0.15233	8	1
YMR257C	0.31193	1.92891	0.16171	7	2
YKL122C	0.25987	1.58267	0.1642	15	5
YGL240W	0.14461	1.84508	0.07838	22	0
YEL001C	0.33067	1.83002	0.18069	13	0
YHR109W	0.46981	2.10327	0.22337	0	1
YPL061W	0.03056	1.22705	0.02491	40	5
YJL060W	0.08692	1.90629	0.04559	11	3
YLR240W	0.0666	1.84452	0.03611	7	0
YGR104C	0.24288	1.91495	0.12683	62	9
YPR062W	0.05251	1.99129	0.02637	10	1
YER174C	0.16506	1.75901	0.09384	29	12
YDR402C	0.20563	2.20571	0.09322	0	0
YMR146C	0.03883	1.21197	0.03204	66	8
YPR057W	0.4309	2.2022	0.19567	17	7
YGL062W	0.03697	1.71237	0.02159	30	0
YJR113C	0.17404	1.78721	0.09738	28	0
YPR131C	0.07336	1.81758	0.04036	14	1
YLR029C	0.01759	0.19169	0.09174	106	2
YMR155W	0.21815	1.75551	0.12427	15	4
YNL180C	0.22111	1.50818	0.14661	19	24
YIL140W	0.21379	1.89787	0.11265	18	1
YDR272W	0.22147	2.34693	0.09437	10	0
YLR139C	0.29553	1.68358	0.17554	15	0
YKL142W	0.12462	2.05841	0.06054	64	18
YDR429C	0.04513	1.20185	0.03755	45	2
YGL079W	0.1899	2.44157	0.07778	49	19
YHR084W	0.1738	2.05165	0.08471	42	1
YMR233W	0.24911	1.7944	0.13882	31	13
YLL010C	0.16381	1.45118	0.11288	28	5
YNL188W	0.5306	1.76169	0.30119	15	10
YOR365C	0.27553	1.88274	0.14634	37	4
YIL005W	0.3426	1.76415	0.1942	17	0
YNR030W	0.19129	1.86883	0.10236	10	2
YBR265W	0.09861	1.7202	0.05733	5	0
YGL131C	0.40704	2.15247	0.1891	15	3
YNR034W	0.05963	1.64648	0.03622	48	3
YOR337W	0.14304	1.95491	0.07317	30	9
YNL181W	0.11539	1.89995	0.06073	8	0
YGR243W	0.09546	1.89098	0.05048	13	1
YDR164C	0.12586	1.92388	0.06542	30	5
YOR107W	0.5485	2.68618	0.20419	9	2
YDR464W	0.34335	2.12683	0.16144	11	2
YGR210C	0.03856	1.63407	0.0236	12	0
YLR012C	0.19225	2.63664	0.07291	0	1
YNL002C	0.13557	1.55428	0.08723	120	25
YHR193C	0.04466	0.9627	0.04639	66	13
YOR005C	0.30339	1.81377	0.16727	17	2
YPR147C	0.21623	1.94411	0.11122	2	0
YOR242C	0.28614	2.16765	0.132	0	0
YLR077W	0.22921	2.06075	0.11123	3	0
YLR453C	0.62158	1.75055	0.35508	9	9
YHR128W	0.0461	1.20985	0.03811	23	3
YOR297C	0.29638	1.65738	0.17882	14	0
YDR225W	7e-05	0.66577	0.0001	337	47
YPR020W	0.15216	1.43803	0.10581	14	0
YPL189W	0.25743	1.87541	0.13726	13	0
YJL056C	0.312	1.87954	0.166	7	0
YPR114W	0.1825	1.57657	0.11576	7	1
YDR482C	0.23155	1.44042	0.16075	57	25
YPL247C	0.1612	1.83611	0.08779	5	0
YBL058W	0.21145	2.00026	0.10571	40	4
YJL122W	0.14257	1.57504	0.09052	37	2
YKL107W	0.17065	2.14425	0.07959	1	0
YCL017C	0.05104	1.47902	0.03451	10	0
YMR186W	0.02754	0.9697	0.0284	1012	371
YCR065W	0.18852	1.57107	0.12	16	3
YFL045C	0.05954	1.1804	0.05044	33	2
YLR002C	0.13049	1.5789	0.08265	91	16
YPR091C	0.21756	2.10893	0.10316	28	2
YOL083W	0.56446	2.67372	0.21111	24	12
YLR307C-A	0.28648	1.59981	0.17907	0	0
YNL020C	0.36107	1.72586	0.20921	107	34
YGL125W	0.06165	2.47685	0.02489	14	5
YKR038C	0.06546	1.97643	0.03312	9	0
YDL215C	0.04656	1.96385	0.02371	18	0
YLR354C	0.06438	1.20268	0.05353	28	2
YFR008W	0.33697	1.62232	0.20771	30	26
YDR284C	0.14799	1.80559	0.08196	32	2
YKL051W	0.15113	1.64037	0.09213	67	2
YPR174C	0.22539	1.47445	0.15287	19	8
YMR091C	0.16097	2.1791	0.07387	52	2
YJL143W	0.02664	1.3166	0.02024	20	0
YKL194C	0.13557	1.96265	0.06908	27	2
YLR308W	0.2078	1.96361	0.10582	4	0
YBR065C	0.35312	2.29896	0.1536	26	1
YNL068C	0.20369	2.01739	0.10097	29	5
YGL157W	0.23864	2.12815	0.11214	27	3
YML058W	0.09716	1.57453	0.0617	61	32
YLR249W	0.04316	0.5878	0.07342	156	18
YGR019W	0.07496	1.15981	0.06464	2	0
YBR263W	0.06459	1.25499	0.05146	31	0
YJL049W	0.41513	2.30519	0.18008	59	24
YOR249C	0.24561	2.00862	0.12228	20	1
YCR020W-B	0.34618	2.05676	0.16832	45	21
YDR286C	0.23869	2.00766	0.11889	1	4
YBL043W	0.46798	2.41016	0.19417	18	6
YLR018C	0.37983	1.5168	0.25041	40	2
YMR076C	0.14878	2.06495	0.07205	46	9
YOR251C	0.27461	2.05069	0.13391	13	0
YOR186W	0.73987	1.9966	0.37057	0	1
YDR083W	0.15943	1.90185	0.08383	15	0
YOR267C	0.14446	1.78128	0.0811	141	37
YLR109W	0.07035	0.92021	0.07645	45	3
YOR032C	0.2961	2.05539	0.14406	12	8
YOR091W	0.09524	1.82732	0.05212	21	3
YKR059W	0.01453	0.64314	0.02259	305	80
YLR292C	0.07697	1.86285	0.04132	34	1
YLR216C	0.07451	1.83432	0.04062	73	7
YCR044C	0.19963	2.0891	0.09556	13	0
YDR046C	0.09915	1.72837	0.05737	126	6
YJL092W	0.19471	2.08464	0.0934	107	5
YML018C	0.14894	1.42277	0.10468	9	0
YDR096W	0.21693	2.06766	0.10492	33	8
YOR138C	0.23382	1.90104	0.123	7	0
YOR369C	5e-05	0.4826	0.0001	16	4
YGR246C	0.10713	2.30791	0.04642	15	7
YJR138W	0.1423	1.93915	0.07338	27	3
YHR059W	0.27812	1.9517	0.1425	6	0
YLR138W	0.10618	1.63907	0.06478	21	3
YNL106C	0.25233	1.86819	0.13507	43	5
YNL156C	0.13577	1.60508	0.08459	6	3
YNL093W	0.29726	2.19833	0.13522	95	30
YIL040W	0.23656	1.47048	0.16087	6	9
YKL104C	0.03079	1.50969	0.0204	86	1
YLR186W	0.03158	1.08972	0.02898	45	1
YGL134W	0.37927	2.0305	0.18679	24	6
YDR425W	0.1865	1.76891	0.10543	41	11
YJR094W-A	0.01039	0.68772	0.01511	24	3
YDR293C	0.07864	2.12155	0.03707	96	10
YNR015W	0.18407	1.83553	0.10028	0	0
YKL006W	0.02742	0.31059	0.08829	89	3
YDR448W	0.05273	1.99462	0.02644	121	7
YIL166C	0.12335	2.01304	0.06128	3	0
YDR097C	0.17256	2.30101	0.07499	32	3
YJL066C	0.22223	1.84052	0.12074	18	0
YOR194C	0.1939	1.92825	0.10056	31	28
YKL095W	0.25829	2.62431	0.09842	39	11
YLR368W	0.21945	1.81255	0.12107	12	0
YGR060W	0.02255	0.77747	0.029	95	1
YHR041C	0.14276	1.69484	0.08423	40	0
YBR115C	0.12121	1.79747	0.06743	12	0
YBR147W	0.24649	1.53755	0.16031	7	4
YFL003C	0.1657	1.89754	0.08732	9	4
YHR086W	0.25422	1.93015	0.13171	57	18
YML079W	0.1401	1.38825	0.10092	3	0
YLR065C	0.19477	2.1093	0.09234	4	1
YNL298W	0.12725	1.76926	0.07192	141	14
YPL134C	0.08911	1.6205	0.05499	11	4
YGL225W	0.08447	1.39976	0.06035	21	0
YER078C	0.14529	1.92594	0.07544	10	3
YLR129W	0.09415	1.86058	0.0506	55	13
YNL224C	0.35007	2.63707	0.13275	13	5
YNL217W	0.23738	1.87627	0.12651	13	2
YML030W	0.05488	1.58303	0.03467	47	17
YAL039C	0.17443	1.9362	0.09009	8	0
YOR261C	0.0703	1.43202	0.04909	63	4
YLR191W	0.21128	1.89247	0.11164	66	6
YCR027C	0.14871	2.21038	0.06728	5	3
YER125W	0.02779	1.55928	0.01782	271	14
YDL046W	0.16326	2.11699	0.07712	3	0
YMR263W	0.15708	1.65067	0.09516	28	12
YOL113W	0.24003	1.94079	0.12368	128	8
YJR132W	0.12061	1.89584	0.06362	37	4
YDR192C	0.51858	2.21705	0.2339	75	22
YER021W	0.08742	1.37216	0.06371	87	5
YKL014C	0.30091	1.82547	0.16484	86	5
YGR197C	0.26977	1.89894	0.14206	17	0
YDL106C	0.15779	1.99588	0.07906	26	16
YDR365C	0.20783	2.3321	0.08912	93	19
YNL280C	0.07302	1.53293	0.04764	22	0
YDR505C	0.22983	1.91595	0.11996	25	4
YCR030C	0.19286	1.82127	0.1059	52	9
YGL202W	0.11785	1.58513	0.07435	14	4
YPR178W	0.2404	2.13362	0.11267	84	24
YFR007W	0.30572	1.65622	0.18459	1	0
YGR072W	0.28001	2.4536	0.11412	19	17
YNL069C	0.03835	0.32648	0.11747	126	6
YER022W	0.19111	2.05071	0.09319	62	12
YIL118W	0.05483	1.44802	0.03787	88	16
YPL036W	0.06055	1.8861	0.0321	95	2
YCL010C	0.13481	1.5739	0.08566	89	9
YAL047C	0.29834	1.79568	0.16614	165	55
YFR011C	0.13971	1.56229	0.08942	9	10
YBR042C	0.17945	1.82588	0.09828	19	0
YNL287W	0.0524	1.35078	0.03879	50	0
YOR281C	0.11457	2.29895	0.04984	17	17
YBR162C	0.1134	1.74743	0.0649	12	0
YMR114C	0.35423	2.48845	0.14235	4	0
YBR094W	0.12901	1.78878	0.07212	11	0
YGR065C	0.09151	1.79954	0.05085	14	2
YOR260W	0.11234	1.50328	0.07473	34	11
YKL021C	0.13313	1.78088	0.07476	59	10
YKR028W	0.21475	1.98206	0.10835	88	14
YOR374W	0.04509	1.51039	0.02985	36	3
YHL026C	0.26812	1.85673	0.1444	5	0
YHR014W	0.30212	2.01788	0.14972	12	3
YCR028C	0.12345	1.8313	0.06741	8	0
YDL015C	0.11134	1.5209	0.07321	67	2
YJL102W	0.22708	2.28374	0.09943	3	2
YER058W	0.13419	1.76028	0.07623	1	0
YCR016W	0.28811	2.08975	0.13787	47	28
YER149C	0.27567	2.17501	0.12674	25	10
YJL147C	0.42817	1.86374	0.22974	4	3
YGL222C	0.28366	1.0417	0.27231	4	0
YDL035C	0.32887	2.09587	0.15691	9	1
YBR177C	0.15446	1.79184	0.0862	48	1
YJL034W	0.03273	1.21757	0.02688	1627	613
YNR059W	0.48664	1.90191	0.25587	4	4
YLR066W	0.14171	1.5383	0.09212	17	2
YGR156W	0.17195	1.51034	0.11385	33	16
YBR125C	0.06689	1.57311	0.04252	20	5
YBR173C	0.1251	1.44594	0.08652	27	3
YHR057C	0.17867	2.32925	0.07671	99	8
YAL051W	0.13844	1.81694	0.07619	12	1
YOR077W	0.28048	1.72077	0.163	0	7
YJR124C	0.08811	1.64187	0.05366	2	0
YHR107C	0.03747	1.8422	0.02034	112	25
YLR174W	0.05359	1.78372	0.03004	37	2
YCL026C-A	NA	NA	NA	0	0
YDR346C	0.16233	1.71346	0.09474	34	16
YDL232W	0.13415	1.32398	0.10133	45	17
YDR091C	0.03025	1.21045	0.02499	60	4
YKR092C	0.3345	1.96218	0.17047	1019	477
YLR385C	0.37401	1.4848	0.25189	22	5
YLR117C	0.2003	1.8589	0.10775	58	6
YBR250W	0.22156	2.21597	0.09998	0	0
YDR143C	0.38553	1.95644	0.19705	76	16
YGL007W	NA	NA	NA	0	0
YOL013C	0.22963	1.56537	0.1467	78	2
YAL031C	0.23051	1.77718	0.12971	9	0
YLR089C	0.08384	1.5241	0.05501	17	1
YKL155C	0.27069	2.30888	0.11724	35	0
YNL277W	0.09174	1.89646	0.04837	6	0
YOL061W	0.03971	1.6466	0.02412	47	7
YFR013W	0.19946	1.80656	0.11041	28	0
YCL064C	0.15968	1.91801	0.08325	11	1
YDR493W	0.19401	1.76329	0.11003	1	0
YLR345W	0.12222	1.87486	0.06519	32	2
YGL022W	0.04574	1.5285	0.02993	24	1
YLR192C	0.08934	1.47	0.06078	45	10
YOR265W	0.18256	2.73247	0.06681	27	27
YDR031W	0.15176	1.68531	0.09005	1	0
YDL190C	0.07779	1.84264	0.04222	26	2
YKR083C	0.278	3.21547	0.08646	109	67
YBR141C	0.30016	1.87689	0.15992	4	0
YAL008W	0.25305	1.63434	0.15483	3	0
YDR490C	0.30623	1.70116	0.18001	63	30
YDR191W	0.15711	1.78685	0.08793	2	0
YLR459W	0.13937	1.35509	0.10285	1	0
YNL193W	0.30821	1.86397	0.16535	4	3
YHR099W	0.0647	1.8064	0.03582	62	6
YLR360W	0.35831	2.09545	0.17099	9	3
YOR142W	0.05159	1.72538	0.0299	14	0
YLR430W	0.15671	1.91553	0.08181	63	8
YDR304C	0.1154	1.87759	0.06146	94	17
YPL020C	0.29487	2.47594	0.11909	41	3
YHL023C	0.21012	1.92265	0.10929	16	4
YLR165C	0.37428	2.27394	0.16459	0	0
YOR283W	0.10154	1.79614	0.05653	6	0
YJR054W	0.28416	1.98979	0.14281	1	0
YMR255W	0.44061	2.12648	0.2072	59	97
YDR033W	0.11651	1.04931	0.11103	38	0
YPL154C	0.04546	1.61483	0.02815	8	2
YDR253C	0.29967	1.70997	0.17525	35	27
YNL014W	0.068	1.91361	0.03554	156	15
YNL241C	0.06288	1.94038	0.0324	5	0
YEL011W	0.05623	1.94426	0.02892	0	1
YNL291C	0.1799	1.8658	0.09642	7	0
YMR104C	0.04711	1.81819	0.02591	90	24
YOR348C	0.08668	2.45876	0.03525	26	12
YLR079W	0.22893	1.47475	0.15524	43	10
YOR097C	0.33716	1.97938	0.17034	5	2
YHR103W	0.24518	1.951	0.12567	9	2
YOL107W	0.17	1.7141	0.09918	5	5
YHR026W	0.03151	0.63576	0.04956	49	1
YGR028W	0.06111	2.01578	0.03032	66	46
YGL061C	0.26535	2.35404	0.11272	29	20
YKL116C	0.23586	1.76957	0.13328	65	7
YHR134W	0.27996	1.93074	0.145	18	3
YOR022C	0.24988	2.0272	0.12326	1	0
YBR228W	0.26009	2.13642	0.12174	6	0
YNL320W	0.09801	1.57953	0.06205	0	0
YGR123C	0.09242	2.13375	0.04332	27	8
YBR269C	0.27257	1.85169	0.1472	2	0
YMR188C	0.15977	1.98928	0.08032	41	10
YLR290C	0.21153	2.26813	0.09326	1	0
YNL075W	0.03166	1.36899	0.02313	46	4
YNL258C	0.32651	1.9456	0.16782	14	8
YPR159W	0.11591	1.78571	0.06491	32	2
YMR198W	0.34814	1.81414	0.1919	35	16
YBR194W	0.64194	2.50058	0.25672	175	37
YNR018W	0.0627	2.37176	0.02643	12	0
YAL044C	0.07896	1.84101	0.04289	2	0
YKL139W	0.18431	1.76876	0.10421	114	92
YKL197C	0.32076	2.28442	0.14041	11	8
YGR138C	0.04971	1.66112	0.02992	81	3
YHR129C	0.13252	1.74132	0.0761	146	40
YOR253W	0.22553	1.6477	0.13688	12	0
YNL268W	0.12759	1.755	0.0727	100	17
YIL105C	0.0788	1.66429	0.04734	113	30
YDL029W	0.01816	1.47043	0.01235	193	9
YDR403W	0.14391	1.87236	0.07686	9	0
YOR132W	0.20187	1.89622	0.10646	24	7
YDR525W-A	0.11261	1.5339	0.07342	62	4
YGL229C	0.3222	1.79141	0.17986	48	7
YER065C	0.05941	1.95151	0.03044	9	0
YML052W	0.12698	1.63064	0.07787	12	3
YML064C	0.07671	1.4541	0.05275	132	12
YHL019C	0.17629	1.6642	0.10593	25	2
YBR167C	0.29919	1.67347	0.17878	14	5
YFL016C	0.09892	1.83722	0.05384	24	0
YPR176C	0.11666	1.88155	0.062	9	1
YLR383W	0.11308	2.09979	0.05385	18	2
YJL062W	0.19657	1.65052	0.1191	7	6
YLR048W	0.01186	0.35451	0.03347	94	1
YNL252C	0.24308	1.81373	0.13402	28	0
YGR282C	0.06769	1.0507	0.06442	23	0
YMR196W	0.06067	1.85005	0.03279	31	2
YOR205C	0.31983	2.09157	0.15291	2	0
YLR299W	0.20142	1.99222	0.1011	4	1
YHR178W	0.11677	1.77247	0.06588	4	0
YOR195W	0.36317	2.9318	0.12387	124	48
YER114C	0.24776	2.00353	0.12366	49	9
YDR518W	0.20062	1.78252	0.11255	36	0
YIL002C	0.06011	1.71839	0.03498	17	4
YKR021W	0.19205	1.92704	0.09966	53	10
YLR328W	0.06093	1.83642	0.03318	11	1
YKL173W	0.2545	2.01706	0.12617	75	2
YBL003C	0.01422	0.99467	0.01429	336	46
YNR013C	0.09656	1.59	0.06073	26	2
YJR077C	0.02797	1.30251	0.02147	59	8
YDR376W	0.20204	1.83146	0.11032	2	0
YPR078C	0.55454	2.17283	0.25522	3	1
YGL058W	0.01888	1.70411	0.01108	128	17
YFL005W	0.01097	1.29925	0.00844	160	12
YMR284W	0.24342	2.43239	0.10008	32	10
YML061C	0.14143	1.80382	0.07841	8	2
YDL129W	0.32662	1.70214	0.19189	2	3
YLR021W	0.2946	1.72173	0.1711	11	5
YDL007W	0.00526	1.52043	0.00346	495	66
YKR069W	0.14852	1.88533	0.07878	3	0
YOR145C	0.12229	1.73691	0.07041	33	4
YOR287C	0.23476	2.21429	0.10602	49	28
YIL122W	0.27458	1.67149	0.16428	12	6
YPL218W	0.00243	1.01989	0.00239	47	3
YLR080W	0.26575	1.95991	0.13559	46	12
YJL145W	0.14243	2.2264	0.06397	1	0
YHR098C	0.08312	1.59398	0.05215	18	1
YNR052C	0.04894	1.40996	0.03471	60	19
YOR244W	0.06877	1.81188	0.03796	143	8
YMR314W	0.03136	1.16219	0.02699	58	2
YLR173W	0.26213	1.58454	0.16543	5	2
YHR190W	0.05818	1.2224	0.04759	16	0
YPL097W	0.29132	1.80822	0.16111	0	0
YNL115C	0.12554	2.07503	0.0605	1	0
YLR103C	0.11989	1.92494	0.06228	34	7
YNL247W	0.12468	1.70832	0.07298	13	1
YKL132C	0.34193	1.93717	0.17651	2	0
YKL012W	0.27561	2.04599	0.13471	141	13
YPL222W	0.2611	2.26526	0.11526	12	0
YAL041W	0.10971	1.75217	0.06261	55	12
YLR395C	0.07376	1.02805	0.07174	6	0
YCL045C	0.29634	1.66308	0.17819	3	2
YBL052C	0.41569	2.29022	0.18151	20	14
YNL011C	0.10397	1.90793	0.05449	0	0
YDL135C	0.03226	1.63855	0.01969	13	3
YMR237W	0.0973	1.67413	0.05812	27	1
YOR020W-A	0.37759	2.53447	0.14898	7	32
YGR214W	0.00983	0.43999	0.02234	94	5
YGR046W	0.14053	1.82217	0.07712	2	0
YLR455W	0.22431	1.93971	0.11564	34	8
YDR308C	0.0615	1.76605	0.03482	53	38
YJL153C	0.127	2.10489	0.06033	20	1
YDR320C	0.46073	1.94112	0.23735	23	10
YKR036C	0.39836	1.95537	0.20373	40	14
YCR002C	0.03004	1.63731	0.01835	201	64
YBR035C	0.07033	1.54889	0.04541	15	2
YAL016W	0.04797	1.28273	0.0374	59	6
YDR244W	0.21066	1.96554	0.10718	27	2
YMR239C	0.15919	2.27346	0.07002	37	9
YLR163C	0.06525	2.21986	0.0294	12	7
YDL072C	0.09627	1.65483	0.05817	41	3
YPL190C	0.19576	2.17605	0.08996	191	92
YER059W	0.21516	1.81076	0.11882	17	4
YBR207W	0.13759	1.73377	0.07936	55	12
YIL049W	0.24252	1.45324	0.16688	1	0
YBR069C	0.17685	1.81927	0.09721	126	6
YML073C	0.04936	0.32737	0.15077	128	7
YLR084C	0.2977	2.05253	0.14504	14	0
YPR066W	0.18282	2.19297	0.08337	5	1
YNL202W	0.1187	1.99443	0.05952	4	2
YPL143W	2e-05	0.20009	0.0001	52	1
YLR099C	0.09533	1.9812	0.04812	2	0
YOR080W	0.3565	2.04495	0.17433	49	5
YNL133C	0.44065	3.37191	0.13068	13	6
YJL167W	0.0682	1.32936	0.0513	25	2
YIL097W	0.20612	1.99265	0.10344	8	1
YJL053W	0.1584	2.08331	0.07604	12	0
YOR198C	0.08607	1.41926	0.06065	75	14
YNL101W	0.10413	1.88502	0.05524	46	6
YGL241W	0.31103	1.94153	0.1602	20	5
YML055W	0.22464	1.85243	0.12127	20	0
YHR143W-A	0.00686	1.5902	0.00432	36	0
YLL050C	0.03848	1.17026	0.03288	38	2
YML035C	0.08067	1.55807	0.05177	28	3
YGR133W	0.26568	1.88119	0.14123	5	1
YDR023W	0.04528	1.47226	0.03076	45	7
YDR006C	0.12265	1.43449	0.0855	17	8
YDR357C	0.15395	1.52567	0.10091	22	18
YNL256W	0.21053	1.91025	0.11021	4	0
YHR197W	0.24453	2.04369	0.11965	92	10
YER098W	0.33354	2.16631	0.15397	93	12
YNL325C	0.10687	1.8833	0.05675	10	1
YBR128C	0.24453	1.55978	0.15677	16	6
YLR307W	0.16977	2.03486	0.08343	5	1
YPL096C-A	0.18289	1.13969	0.16047	0	1
YML119W	0.38118	1.76299	0.21621	4	12
YPL201C	0.40833	1.83	0.22313	38	2
YKR085C	0.24957	1.46169	0.17074	22	0
YPR041W	0.04403	1.23005	0.0358	50	2
YHR171W	0.22167	1.83647	0.1207	8	0
YJL050W	0.05848	1.80515	0.03239	48	7
YER116C	0.52856	2.2844	0.23138	35	13
YLR051C	0.19974	2.53894	0.07867	10	8
YOL086W-A	0.23765	1.95877	0.12133	3	2
YOR136W	0.04905	1.61303	0.03041	71	13
YLR364W	0.14619	1.51991	0.09618	0	0
YNL054W	0.23971	2.12515	0.1128	16	12
YGR142W	0.46609	2.76926	0.16831	40	18
YOL023W	0.1478	1.85346	0.07974	11	1
YDR221W	0.49487	2.28347	0.21672	23	5
YGR264C	0.09999	1.76029	0.0568	26	1
YPR042C	0.19251	2.14316	0.08982	46	5
YBR085W	0.07319	1.85834	0.03938	83	6
YKL106W	0.1217	1.64867	0.07382	1	3
YBR281C	0.10497	1.81891	0.05771	12	0
YDL153C	0.20766	2.06776	0.10043	88	11
YBL078C	0.01162	1.51043	0.00769	28	3
YDL150W	0.2089	1.91739	0.10895	35	10
YLL001W	0.04197	1.53153	0.02741	72	6
YOL136C	0.12737	2.06589	0.06165	10	11
YER036C	0.02059	1.12191	0.01836	130	22
YDR398W	0.15791	1.66102	0.09507	41	6
YNL168C	0.15196	1.96414	0.07737	4	0
YGR038W	0.0949	1.69452	0.056	62	5
YIL077C	0.36118	2.02683	0.1782	14	0
YMR153W	0.3862	1.76793	0.21845	59	12
YPL266W	0.03516	1.79241	0.01962	37	3
YPL264C	0.08653	1.69227	0.05114	40	0
YHR132C	0.15526	1.78307	0.08707	1	1
YER115C	0.36931	1.87026	0.19747	6	1
YDR101C	0.08268	1.61197	0.05129	74	0
YDR441C	0.20902	1.58534	0.13184	10	5
YHL014C	0.13842	1.84377	0.07507	48	7
YMR312W	0.26967	1.64314	0.16412	12	9
YOR214C	0.37028	1.75424	0.21108	5	6
YJL030W	0.10514	1.73521	0.06059	34	3
YDR498C	0.29169	1.86387	0.1565	19	0
YJR096W	0.11664	1.71062	0.06819	22	2
YOR335C	0.04719	1.50214	0.03142	39	3
YGL059W	0.08232	1.81584	0.04534	104	6
YNL087W	0.20943	1.90219	0.1101	29	0
YJL177W	0.01567	0.44638	0.03509	116	5
YHR015W	0.37815	2.21131	0.17101	8	6
YDR502C	0.02729	1.34782	0.02025	102	3
YGL037C	0.08483	1.55468	0.05457	15	1
YDR359C	0.31777	2.04451	0.15543	43	6
YLR073C	0.1755	1.22502	0.14326	5	2
YAR018C	0.04868	1.63868	0.02971	185	61
YJR076C	0.05582	1.56005	0.03578	118	39
YOR112W	0.31019	1.79137	0.17316	18	2
YKL045W	0.08307	1.88087	0.04417	10	0
YBR258C	0.36218	1.97976	0.18294	7	12
YPR074C	0.03341	1.01001	0.03308	31	3
YHR162W	0.03668	1.27469	0.02878	15	0
YML013W	0.23851	1.70108	0.14021	36	2
YPL003W	0.41019	1.78327	0.23002	9	0
YGR217W	0.1608	1.98556	0.08099	2	0
YLR017W	0.0576	1.63547	0.03522	6	1
YNL165W	0.20094	2.11144	0.09517	7	1
YLR297W	0.36064	1.68148	0.21448	9	10
YMR319C	0.18665	2.02795	0.09204	30	0
YDL169C	0.36864	2.12946	0.17311	3	9
YDL127W	0.26343	1.83391	0.14364	11	7
YOR152C	0.16761	1.3332	0.12572	1	2
YDL216C	0.28048	2.29212	0.12237	6	2
YFR028C	0.09053	1.56318	0.05791	196	19
YBR068C	0.15167	1.99582	0.07599	125	5
YHR008C	0.0548	1.66571	0.0329	12	0
YOL001W	0.17722	1.67076	0.10607	13	9
YML111W	0.1276	1.73142	0.0737	45	5
YMR016C	0.37659	2.00543	0.18778	30	12
YKL023W	0.52249	2.26959	0.23021	71	39
YBR133C	0.18157	1.61704	0.11229	14	3
YOR092W	0.14687	1.68405	0.08721	14	1
YJL127C	0.18478	1.77518	0.10409	5	4
YNR010W	0.22512	1.99071	0.11308	41	21
YJR119C	0.26676	1.93331	0.13798	10	3
YPL001W	0.28974	2.13614	0.13564	43	1
YDR047W	0.08036	1.6243	0.04947	3	0
YOR381W	0.29354	2.40184	0.12222	13	2
YBR159W	0.1222	1.72044	0.07103	126	8
YOR350C	0.51669	1.9036	0.27143	0	0
YDR249C	0.41764	1.89325	0.2206	0	0
YOR210W	9e-05	0.91158	0.0001	61	0
YKL174C	0.10083	1.84462	0.05466	6	3
YLR058C	0.0234	0.84716	0.02762	36	1
YLR403W	0.17006	2.11935	0.08024	44	11
YLR028C	0.04079	1.64184	0.02485	66	3
YLR286C	0.23097	1.8551	0.12451	2	1
YBR274W	0.14776	1.7423	0.08481	66	12
YDL044C	0.36285	2.1615	0.16787	13	8
YNL305C	0.08911	1.59909	0.05572	21	1
YDR148C	0.17131	1.70931	0.10022	26	5
YJL059W	0.15945	1.64697	0.09682	2	0
YIL130W	0.15987	1.84739	0.08654	18	5
YEL044W	0.14825	3.93123	0.03771	12	1
YGL108C	0.36051	1.97014	0.18299	22	7
YBL051C	0.15589	1.86411	0.08363	38	9
YGL023C	0.22621	2.26976	0.09966	22	4
YBL066C	0.18149	2.05856	0.08817	7	3
YOR351C	0.10435	1.73377	0.06019	69	11
YJR068W	0.07414	1.64222	0.04514	46	13
YDL168W	0.08558	2.18752	0.03912	12	0
YAL019W	0.11398	1.75751	0.06486	55	17
YDR484W	0.17733	2.25136	0.07876	26	5
YEL037C	0.1405	1.59459	0.08811	84	21
YDL114W	0.3246	2.08302	0.15583	1	3
YBR273C	0.29058	1.87355	0.15509	17	5
YIL062C	0.10566	1.16316	0.09084	20	0
YAL017W	0.15184	1.84675	0.08222	87	8
YOR372C	0.17234	1.97952	0.08706	15	5
YGL098W	0.24506	2.03935	0.12017	22	10
YMR199W	0.10002	1.39001	0.07195	47	6
YDL209C	0.27837	2.06917	0.13453	47	5
YCR093W	0.12507	1.80698	0.06922	63	10
YMR300C	0.02526	1.59392	0.01585	12	0
YLR008C	0.12281	1.78903	0.06864	18	0
YIL057C	0.06292	2.25165	0.02794	11	5
YIL107C	0.10826	1.97084	0.05493	34	4
YGL136C	0.1514	1.83075	0.0827	5	1
YHR024C	0.09295	1.7316	0.05368	11	0
YLR120C	0.23377	1.69308	0.13807	8	0
YGR211W	0.0781	1.88576	0.04142	9	1
YPR089W	0.20187	1.98437	0.10173	17	4
YML007W	0.27838	2.08998	0.1332	104	20
YPL039W	0.30692	1.7961	0.17088	0	0
YHR120W	0.17916	2.03232	0.08815	20	1
YPL017C	0.36591	2.14738	0.1704	24	21
YML004C	0.13332	1.71896	0.07756	6	0
YGR163W	0.02632	1.81097	0.01453	31	5
YMR202W	0.10492	1.28602	0.08159	22	3
YDR108W	0.14881	1.84192	0.08079	23	2
YOR140W	0.22245	1.75426	0.12681	19	6
YHR172W	0.18884	1.90669	0.09904	11	0
YEL029C	0.10298	1.64142	0.06274	13	4
YNL267W	0.12733	2.0271	0.06281	18	4
YDR058C	0.11492	2.27557	0.0505	1	0
YLR250W	0.17405	2.06759	0.08418	4	3
YKR066C	0.1248	2.40498	0.05189	9	0
YGL161C	0.24588	1.95046	0.12606	22	0
YIL003W	0.09494	1.8897	0.05024	10	0
YPR144C	0.1429	1.9041	0.07505	75	5
YOR359W	0.16366	1.43199	0.11429	22	10
YGR070W	0.30374	2.17247	0.13981	38	7
YGR181W	0.10303	1.62163	0.06354	4	0
YPL029W	0.18057	1.95473	0.09238	3	0
YLR116W	0.19086	1.90558	0.10016	46	4
YDR197W	0.28588	2.00444	0.14262	2	3
YPL224C	0.30531	2.06807	0.14763	5	1
YPL172C	0.13813	1.86932	0.07389	2	0
YJR144W	0.20013	1.62139	0.12343	31	1
YMR083W	0.04111	1.58345	0.02596	124	11
YMR156C	0.36979	2.05689	0.17978	0	0
YHR205W	0.08715	1.75506	0.04965	83	27
YKL182W	0.04265	1.27058	0.03357	48	4
YMR126C	0.1324	1.7281	0.07661	0	0
YER032W	0.47013	1.95501	0.24047	33	3
YGR194C	0.19101	1.89483	0.10081	0	0
YGR078C	0.101	2.26282	0.04464	19	7
YHR163W	0.2224	1.75412	0.12679	11	13
YOR222W	0.07131	1.45902	0.04888	11	3
YBL103C	0.16851	1.59759	0.10548	52	19
YKL108W	0.39675	2.29409	0.17294	43	14
YDR302W	0.10447	1.69214	0.06174	0	0
YLR382C	0.17799	1.89294	0.09403	12	0
YBR242W	0.18242	1.5797	0.11547	4	0
YBL021C	0.06461	2.14853	0.03007	10	4
YOL030W	0.12919	1.68388	0.07672	60	15
YER012W	0.05557	1.3382	0.04153	116	4
YLR301W	0.20238	1.5413	0.13131	8	1
YDR082W	0.45933	2.01896	0.22751	2	0
YPR139C	0.27235	1.78772	0.15234	21	2
YGL141W	0.18346	1.80933	0.1014	22	5
YDR458C	0.46019	2.39503	0.19214	12	4
YPL202C	0.35022	2.09443	0.16722	7	7
YJR072C	0.05133	1.649	0.03113	57	0
YJL019W	0.25929	1.65633	0.15654	82	20
YLR248W	0.15623	1.64361	0.09505	130	62
YIL020C	0.11795	2.06418	0.05714	3	0
YFR044C	0.06657	1.60938	0.04137	11	1
YFL023W	0.4737	2.38985	0.19821	148	18
YIL129C	0.07932	1.80005	0.04406	12	2
YBR150C	0.28221	2.20682	0.12788	13	12
YGL176C	0.60654	2.09412	0.28964	0	0
YDR245W	0.14055	1.71186	0.0821	26	0
YDR212W	0.02722	1.57822	0.01725	72	10
YOR103C	0.14628	1.55611	0.094	11	3
YJL091C	0.24277	1.61187	0.15062	22	3
YOR254C	0.12961	1.8095	0.07163	67	10
YHR174W	0.04437	0.25849	0.17164	118	6
YLR441C	0.00783	0.45461	0.01722	128	12
YBR204C	0.33384	1.70504	0.1958	0	0
YGL174W	0.51304	2.21038	0.2321	11	4
YGR145W	0.09531	1.91856	0.04968	52	7
YGR199W	0.18841	1.75677	0.10725	27	3
YDR061W	0.2022	1.83371	0.11027	10	0
YBL005W	0.28799	2.14834	0.13405	19	2
YDR404C	0.00273	1.41726	0.00193	31	0
YOR058C	0.29677	1.94829	0.15232	22	6
YBL104C	0.1061	2.04043	0.052	28	6
YBR095C	0.24195	2.21804	0.10908	37	7
YBR084W	0.10132	1.64913	0.06144	67	3
YKL203C	0.05633	2.02736	0.02778	130	6
YHR085W	0.1638	1.92134	0.08525	25	0
YOR301W	0.25656	1.80697	0.14198	7	1
YDL210W	0.09973	1.81709	0.05489	12	0
YKR052C	0.05005	1.76828	0.0283	7	3
YDR168W	0.17419	1.84292	0.09452	57	20
YNL308C	0.18659	2.83968	0.06571	112	27
YOL089C	0.25026	2.15701	0.11602	7	3
YOR171C	0.19556	1.91903	0.10191	5	1
YIL050W	0.30931	1.82331	0.16964	18	1
YLR043C	0.02783	1.16085	0.02397	45	8
YBL099W	0.01979	1.05068	0.01884	37	3
YLR359W	0.02638	1.52582	0.01729	8	0
YPL217C	0.12806	1.99505	0.06419	112	10
YOR237W	0.11741	1.65362	0.071	36	3
YNR009W	0.28178	1.37557	0.20485	11	1
YGL194C	0.06238	1.88728	0.03305	56	5
YLR038C	0.03631	1.56228	0.02324	6	0
YOR106W	0.17012	1.84496	0.09221	56	17
YMR236W	0.11311	2.1171	0.05343	98	4
YLR287C-A	0.01565	0.32829	0.04766	53	0
YDR044W	0.02689	1.19876	0.02243	28	1
YNL314W	0.19947	1.97248	0.10113	13	8
YLR118C	0.1682	1.96511	0.08559	0	0
YDR387C	0.1419	1.85897	0.07633	3	2
YIL071C	0.29186	1.8214	0.16024	16	3
YDR169C	0.15743	1.87362	0.08403	31	4
YER178W	0.03341	1.19239	0.02802	26	5
YDR514C	0.24613	2.13545	0.11526	6	1
YKR061W	0.17059	1.69794	0.10047	40	10
YOR338W	0.30097	1.60968	0.18697	7	4
YER088C	0.29008	1.75954	0.16486	21	7
YDR115W	0.18319	1.87419	0.09774	4	1
YOR334W	0.13201	1.86354	0.07084	16	1
YKR097W	0.03372	1.88141	0.01792	23	0
YMR107W	0.13271	2.81187	0.0472	0	0
YDR451C	0.27828	1.73102	0.16076	11	1
YCL063W	0.2041	1.68003	0.12149	8	3
YJL192C	0.17176	1.78337	0.09631	16	0
YHR177W	0.52239	1.771	0.29497	2	1
YBR039W	0.05064	1.10573	0.0458	45	3
YIR027C	0.18031	1.55202	0.11618	0	0
YIL007C	0.22777	1.76062	0.12937	27	12
YPR036W	0.06932	1.48504	0.04668	46	8
YOR030W	0.36723	1.85762	0.19769	3	0
YPL267W	0.41367	2.06825	0.20001	11	0
YHR181W	0.06609	1.35561	0.04875	13	3
YNR034W-A	0.14568	2.35391	0.06189	0	0
YEL023C	0.2463	2.01022	0.12253	21	1
YNL045W	0.19025	1.7233	0.1104	19	3
YJR061W	0.30697	2.29816	0.13357	7	0
YLL035W	0.22742	1.93804	0.11734	6	0
YNL282W	0.17815	2.18734	0.08145	12	0
YLR424W	0.41523	2.14754	0.19335	58	5
YBR243C	0.08782	1.75683	0.04999	10	0
YDR520C	0.27491	2.26013	0.12164	9	1
YMR234W	0.30774	2.14541	0.14344	4	0
YNL212W	0.13996	2.09919	0.06667	14	5
YGL212W	0.22478	2.03985	0.1102	78	9
YHR005C-A	0.02598	1.53303	0.01694	12	1
YJL134W	0.16201	1.89395	0.08554	2	0
YLR454W	0.20684	2.29721	0.09004	34	6
YDR080W	0.20653	2.11599	0.09761	37	7
YKL064W	0.07709	2.04351	0.03772	32	9
YNR023W	0.307	1.86058	0.165	23	13
YBR096W	0.17391	1.92976	0.09012	1	0
YJR042W	0.18372	1.59021	0.11553	25	1
YGR150C	0.36596	2.07107	0.1767	17	7
YLR390W-A	0.28264	1.53927	0.18362	18	42
YDR089W	0.26669	2.19625	0.12143	4	4
YGR074W	0.07211	1.93319	0.0373	51	12
YGL180W	0.11572	1.87227	0.06181	234	56
YBR146W	0.12137	1.68038	0.07223	31	1
YDR017C	0.25319	1.79588	0.14099	23	4
YDR085C	0.52876	2.08997	0.253	15	11
YHR011W	0.20305	1.65607	0.12261	43	6
YPL043W	0.13177	1.99065	0.0662	108	30
YDL235C	0.09223	1.52899	0.06032	20	3
YLR278C	0.20009	1.80349	0.11095	13	7
YGL158W	0.50657	2.06192	0.24568	222	67
YLR348C	0.08284	1.66701	0.04969	14	1
YDL002C	0.09865	1.75304	0.05628	71	12
YAL028W	0.38104	2.10279	0.18121	63	10
YDR099W	0.04819	1.22182	0.03944	202	22
YNL278W	0.33088	1.90357	0.17382	15	1
YNL173C	0.53815	2.03831	0.26402	10	8
YLR196W	0.10258	1.53959	0.06663	108	19
YMR306W	0.08656	1.77057	0.04889	69	1
YBR085C-A	0.05155	1.50489	0.03426	0	4
YDL059C	0.22827	1.7296	0.13198	47	7
YHL035C	0.37304	2.11337	0.17651	28	1
YHL004W	0.20113	1.52864	0.13157	74	4
YJR116W	0.13536	2.39358	0.05655	1	1
YBR073W	0.21589	2.16703	0.09963	11	11
YDR449C	0.10615	1.86654	0.05687	58	7
YDL088C	0.39003	2.28734	0.17052	41	8
YBR215W	0.36039	2.20873	0.16317	22	11
YDR435C	0.25345	1.73715	0.1459	0	0
YDL052C	0.22352	1.40817	0.15873	25	3
YFR031C	0.1478	1.98219	0.07456	38	15
YMR144W	0.28614	2.09592	0.13652	15	10
YBR084C-A	0.013	0.3317	0.03921	67	2
YDR161W	0.16517	1.98695	0.08313	10	5
YER062C	0.03766	1.87857	0.02005	47	3
YCR068W	0.22927	1.73414	0.13221	4	0
YPR051W	0.07978	1.88939	0.04223	5	0
YCR094W	0.16176	2.10309	0.07691	24	3
YOR285W	0.26033	2.1852	0.11913	5	1
YLR253W	0.09783	1.81089	0.05402	1	0
YHR067W	0.41715	1.85347	0.22506	2	0
YGL237C	0.29231	1.45284	0.2012	57	24
YOR266W	0.35066	1.95299	0.17955	14	0
YBR044C	0.28923	1.80125	0.16057	13	0
YDR120C	0.09536	2.00364	0.0476	19	0
YLR071C	0.10839	1.41053	0.07684	45	7
YJL012C	0.03436	1.4587	0.02356	32	1
YER126C	0.01974	1.28487	0.01537	43	6
YMR246W	0.1834	1.80292	0.10173	64	5
YLR201C	0.16206	1.44197	0.11239	5	0
YJL098W	0.2973	2.14723	0.13846	96	9
YBR059C	0.19292	1.91542	0.10072	126	19
YGR020C	0.03806	0.92472	0.04116	30	1
YHR091C	0.28812	1.95801	0.14715	10	1
YML066C	0.16099	1.47886	0.10886	3	0
YDR501W	0.42745	1.93421	0.22099	46	14
YNL088W	0.1623	2.10355	0.07715	66	9
YNL053W	0.24538	1.41593	0.1733	16	4
YDR137W	0.29328	2.08428	0.14071	15	1
YDR400W	0.17522	1.98289	0.08837	4	0
YDL120W	0.25725	1.48996	0.17266	12	1
YLR151C	0.13991	1.94675	0.07187	2	0
YER082C	0.08809	1.69864	0.05186	82	4
YFR021W	0.07176	1.53453	0.04676	43	5
YML121W	0.03938	2.31001	0.01705	44	3
YLR310C	0.14952	1.96286	0.07617	78	4
YGR244C	0.08088	1.66953	0.04845	5	0
YGL255W	0.18653	1.81495	0.10277	3	2
YHR046C	0.11028	2.45606	0.0449	5	1
YOR016C	0.0799	1.44099	0.05545	96	9
YGR063C	0.01806	1.61993	0.01115	38	1
YML065W	0.19243	2.24489	0.08572	341	40
YGR223C	0.14293	1.7993	0.07944	32	2
YMR267W	0.23665	1.92415	0.12299	41	4
YPL093W	0.03525	1.22853	0.02869	148	15
YNL077W	0.19585	2.38948	0.08196	29	15
YJR034W	0.04579	1.95648	0.02341	3	0
YPL160W	0.08585	1.66683	0.05151	25	3
YGL185C	0.33672	1.92779	0.17467	2	2
YDR456W	0.07801	1.63543	0.0477	20	2
YKL175W	0.1936	1.63362	0.11851	5	6
YGL190C	0.03538	1.50073	0.02358	68	4
YMR262W	0.30044	1.47967	0.20304	6	1
YOR101W	0.34896	2.15795	0.16171	44	32
YGL005C	0.31275	2.04548	0.1529	18	9
YNL125C	0.18369	1.83423	0.10015	28	2
YBR043C	0.15763	1.67587	0.09406	8	5
YDL231C	0.14591	1.78087	0.08193	1	0
YOL094C	0.04099	1.78236	0.023	52	9
YPR007C	0.24971	2.119	0.11785	20	4
YMR077C	0.26295	2.49206	0.10551	86	45
YIL067C	0.1513	1.81497	0.08336	1	0
YMR108W	0.06501	1.55037	0.04193	25	0
YKL179C	0.15557	2.23738	0.06953	148	37
YJL033W	0.07885	1.75534	0.04492	119	21
YPL126W	0.13635	1.75183	0.07783	68	7
YEL041W	0.28009	2.11802	0.13224	23	2
YLL036C	0.39218	2.03329	0.19288	108	2
YGL208W	0.35503	1.94042	0.18297	35	8
YNL113W	0.10601	1.89927	0.05582	86	31
YGL025C	0.24473	1.71905	0.14236	85	16
YBR171W	0.08442	1.66263	0.05077	29	5
YDL005C	0.33972	2.0839	0.16302	82	64
YDL056W	0.16237	1.9167	0.08471	29	6
YML120C	0.0462	1.92813	0.02396	38	4
YGR048W	0.1309	2.01802	0.06486	33	1
YOL149W	0.12738	1.93921	0.06568	44	5
YML129C	0.01659	1.13064	0.01468	18	8
YBR220C	0.13812	1.80162	0.07667	1	0
YER165W	0.02171	0.77119	0.02815	237	52
YOR130C	0.1352	1.79416	0.07535	4	0
YJL181W	0.66102	2.05769	0.32125	1	0
YER016W	0.19027	1.86507	0.10202	30	4
YPL099C	0.48191	2.08234	0.23143	5	14
YNL242W	0.26083	2.01556	0.12941	6	0
YMR058W	0.0925	1.59277	0.05807	74	3
YAL018C	0.19211	1.97968	0.09704	21	5
YOL078W	0.17046	2.13563	0.07982	23	3
YEL002C	0.17121	1.67589	0.10216	57	1
YJL156C	0.17365	2.10687	0.08242	7	1
YMR166C	0.12834	1.72861	0.07425	5	5
YPL050C	0.08669	1.71607	0.05051	26	1
YDR510W	0.02362	1.4996	0.01575	888	314
YLR327C	0.07136	2.48572	0.02871	14	4
YLR142W	0.11361	1.69535	0.06701	1	0
YLR104W	0.17438	1.91125	0.09124	0	0
YNL222W	0.05685	1.15298	0.04931	30	0
YLR291C	0.04068	1.68724	0.02411	118	6
YKR051W	0.13902	1.81539	0.07658	3	1
YLR412W	0.36338	1.74031	0.2088	1	0
YNL074C	0.23904	1.67561	0.14266	29	2
YBR021W	0.08541	1.55116	0.05506	16	4
YML021C	0.21804	1.71718	0.12697	1	0
YER038C	0.4263	1.9726	0.21611	3	5
YER173W	0.30602	2.1096	0.14506	27	8
YOR190W	0.20015	2.0615	0.09709	7	0
YML048W	0.13174	1.70179	0.07741	96	7
YBR130C	0.26272	1.73923	0.15105	65	21
YPR072W	0.12495	1.76665	0.07073	51	22
YHL034C	0.09594	1.12548	0.08524	99	16
YHR048W	0.16339	1.82803	0.08938	8	3
YHL006C	0.28589	1.75256	0.16313	6	0
YDR418W	0.01728	0.39082	0.04421	102	6
YLR183C	0.33438	1.96675	0.17001	9	0
YIR024C	0.38188	2.25473	0.16937	14	4
YJR040W	0.11134	1.78771	0.06228	11	2
YOR059C	0.17773	2.29888	0.07731	9	0
YGR173W	0.02543	1.8223	0.01395	41	2
YBR086C	0.32925	1.77164	0.18584	36	7
YNR002C	0.08146	1.99346	0.04086	12	1
YLR361C-A	0.42975	1.99623	0.21528	1	1
YER048W-A	0.14485	1.91954	0.07546	11	5
YOR027W	0.11553	1.76809	0.06534	59	11
YHR164C	0.20769	1.992	0.10426	18	0
YJL162C	0.4472	2.18569	0.2046	10	9
YDL055C	0.0215	0.99734	0.02156	107	8
YFL017W-A	0.09131	1.0439	0.08747	62	33
YGL127C	0.06632	1.68229	0.03942	29	0
YLR266C	0.38801	1.95494	0.19847	8	3
YGR268C	0.25818	1.57995	0.16341	12	4
YHL033C	0.07068	0.62336	0.11339	171	7
YKR076W	0.15664	1.9923	0.07862	6	2
YJR130C	0.12593	1.94344	0.0648	15	0
YMR285C	0.18993	2.1117	0.08994	18	0
YBR104W	0.08216	1.48553	0.05531	18	5
YER096W	0.35367	1.87429	0.18869	17	6
YPL263C	0.09389	2.12965	0.04409	11	0
YIL128W	0.20501	1.84935	0.11086	22	1
YJL046W	0.35268	2.31755	0.15218	2	0
YLR228C	0.14184	1.84748	0.07677	23	4
YER053C-A	0.05277	0.9888	0.05336	16	40
YKL056C	0.04685	0.61768	0.07585	32	4
YPL037C	0.03365	0.78926	0.04263	44	8
YDR459C	0.34066	1.78315	0.19104	6	0
YNR004W	0.30354	1.88229	0.16126	3	2
YNL192W	0.13192	2.00337	0.06585	19	4
YGL068W	0.13247	1.35886	0.09749	23	14
YOR357C	0.04218	1.40538	0.03002	21	4
YDL157C	0.11386	1.57502	0.07229	1	0
YOR007C	0.14698	1.54626	0.09505	28	8
YJL029C	0.18119	2.22444	0.08146	33	7
YDL013W	0.18392	1.7616	0.1044	54	1
YGL200C	0.0486	1.42436	0.03412	78	3
YJR052W	0.23085	2.13607	0.10807	12	1
YNL194C	0.21194	1.91622	0.11061	55	10
YBL047C	0.19976	2.08386	0.09586	60	3
YPL012W	0.11673	1.74286	0.06698	108	2
YKR001C	0.03578	1.67901	0.02131	78	8
YBR154C	0.01637	1.29079	0.01269	77	6
YJL020C	0.48797	2.021	0.24145	93	16
YKL048C	0.3592	2.03407	0.17659	42	9
YPL156C	0.3918	1.78788	0.21914	6	10
YLR251W	0.12822	1.71085	0.07495	3	0
YPL105C	0.3961	2.15865	0.18349	15	9
YGR113W	0.2262	1.82339	0.12405	47	5
YGL008C	0.03691	0.48499	0.0761	95	1
YBR253W	0.15863	1.5645	0.10139	53	33
YCR020C	0.22851	1.94639	0.1174	2	0
YLR212C	0.05735	1.74841	0.0328	26	11
YHR060W	0.36245	2.11853	0.17109	21	9
YDR361C	0.11844	1.89864	0.06238	24	4
YNL065W	0.0927	1.72081	0.05387	29	12
YNL211C	0.09166	1.75177	0.05232	0	0
YHL038C	0.35996	2.06229	0.17454	3	0
YDR075W	0.02133	2.00998	0.01061	342	20
YPL070W	0.15253	1.90187	0.0802	37	5
YER009W	0.01078	1.48073	0.00728	9	3
YIL139C	0.17337	1.64649	0.10529	8	6
YMR297W	0.04971	1.75914	0.02826	35	2
YDR254W	0.28107	2.33698	0.12027	20	1
YPL005W	0.29249	1.82915	0.1599	4	0
YGL105W	0.09232	1.06276	0.08687	69	18
YKL188C	0.15746	2.0109	0.0783	4	5
YGR090W	0.11798	1.5875	0.07432	127	9
YKL062W	0.22797	1.94373	0.11729	36	9
YER044C	0.07368	1.0271	0.07173	17	0
YNL315C	0.22888	1.9527	0.11721	13	0
YLL049W	0.52407	1.62344	0.32281	7	8
YKL216W	0.06668	1.86918	0.03567	15	2
YDR162C	0.2899	1.59258	0.18203	51	11
YJL158C	0.13507	1.1859	0.1139	12	1
YCR059C	0.09737	2.58272	0.0377	14	0
YDL183C	0.21835	2.0273	0.1077	1	0
YKR046C	0.09613	1.52752	0.06293	48	5
YER140W	0.204	1.67702	0.12164	2	1
YPL069C	0.14782	1.39942	0.10563	11	3
YNL042W	0.26563	1.63732	0.16223	18	10
YHR207C	0.16157	2.14284	0.0754	15	1
YPL151C	0.22058	2.07226	0.10645	60	10
YDR479C	0.17804	1.8622	0.09561	54	4
YPL157W	0.20305	1.97175	0.10298	5	0
YAL034W-A	0.22126	1.98587	0.11142	56	22
YOR258W	0.35418	2.09538	0.16903	1	0
YNR057C	0.14396	0.8262	0.17424	1	0
YHR127W	0.41788	2.50937	0.16653	13	0
YFL018C	0.03966	1.57085	0.02525	26	2
YCL049C	0.47505	1.74079	0.27289	0	0
YNL328C	0.0997	1.43839	0.06932	10	6
YGL055W	0.05964	1.04976	0.05681	43	3
YLR072W	0.19345	2.00226	0.09662	19	8
YHR111W	0.18177	2.02219	0.08989	30	1
YBR288C	0.16802	1.94713	0.08629	6	0
YOL055C	0.14029	1.73495	0.08086	15	0
YOR347C	0.09776	1.69105	0.05781	137	11
YGL065C	0.18393	2.03559	0.09036	2	0
YHR013C	0.07089	1.78418	0.03973	28	2
YOR307C	0.2585	1.8494	0.13977	6	1
YIR038C	0.13223	1.47811	0.08946	72	4
YNL144C	0.43518	2.04036	0.21329	6	5
YAL046C	0.21297	1.42006	0.14998	3	0
YPL193W	0.54761	2.24403	0.24403	16	13
YDR347W	0.19868	1.73921	0.11424	35	0
YGR208W	0.21004	1.84598	0.11378	5	1
YKR078W	0.368	1.88729	0.19499	8	6
YDR201W	0.17245	1.80372	0.09561	55	20
YLR027C	0.07622	1.61925	0.04707	21	1
YOR275C	0.30247	2.11386	0.14309	6	5
YGL245W	0.06006	1.35715	0.04425	102	5
YML077W	0.04163	1.54821	0.02689	9	0
YHR058C	0.12917	2.16261	0.05973	32	7
YPR181C	0.02118	1.36034	0.01557	61	2
YBR106W	0.06745	1.1514	0.05858	132	4
YHR018C	0.05472	1.59076	0.0344	4	0
YBR170C	0.15836	1.8562	0.08532	25	1
YMR304W	0.11704	1.84361	0.06349	60	11
YDL211C	0.55611	1.88853	0.29447	2	0
YPL078C	0.1161	1.35325	0.08579	36	3
YDR273W	0.63234	2.43475	0.25971	12	6
YDR399W	0.05413	1.34781	0.04016	6	2
YKL181W	0.02377	1.51291	0.01571	79	9
YLR064W	0.096	1.1642	0.08246	8	0
YGL045W	0.18957	2.13642	0.08873	6	2
YDL078C	0.09906	1.56555	0.06328	45	5
YHR200W	0.08159	1.66438	0.04902	476	46
YOL041C	0.21537	1.93448	0.11133	97	16
YDR524C	0.28695	1.55066	0.18505	1	5
YGR270W	0.23987	2.19237	0.10941	149	26
YPR125W	0.15544	1.77842	0.0874	45	15
YEL046C	0.0636	1.72656	0.03684	15	4
YIR015W	0.21983	2.17783	0.10094	9	0
YGR136W	0.27145	2.07683	0.1307	84	25
YDR204W	0.15917	1.59934	0.09952	3	0
YMR145C	0.09608	1.51345	0.06348	37	5
YPL161C	0.43606	2.29172	0.19028	23	3
YDR300C	0.08554	1.86034	0.04598	52	2
YLL031C	0.0879	1.66373	0.05284	8	0
YLR229C	0.00504	0.9235	0.00545	101	9
YLR421C	0.11879	1.6016	0.07417	33	3
YPL096W	0.23338	2.01637	0.11574	7	0
YML038C	0.27316	1.82348	0.1498	37	0
YJL082W	0.09314	1.96799	0.04733	13	0
YIL006W	0.14056	1.43923	0.09766	7	0
YLR392C	0.20089	2.30545	0.08714	5	0
YGR075C	0.24866	1.31378	0.18927	14	2
YBR268W	0.23762	1.9562	0.12147	3	2
YDR316W	0.20406	2.17334	0.09389	9	0
YKR020W	0.3881	1.84574	0.21027	31	18
YNL145W	0.18565	2.63377	0.07049	12	9
YHR068W	0.03072	1.34075	0.02291	11	1
YGL160W	0.3056	1.78533	0.17118	2	3
YGR042W	0.59162	2.19966	0.26896	2	3
YDR430C	0.14357	2.03108	0.07068	6	2
YPR160W	0.04119	1.58847	0.02593	45	2
YER007W	0.48106	1.98857	0.24191	10	4
YFL033C	0.14358	1.84626	0.07777	40	5
YDL089W	0.45211	2.00039	0.22601	11	1
YDR522C	0.21923	1.94842	0.11251	10	4
YBR026C	0.11117	1.69394	0.06563	10	0
YLR143W	0.36371	2.16207	0.16822	4	1
YLR126C	0.23501	2.2021	0.10672	1	0
YNL129W	0.18259	2.00841	0.09091	0	8
YGL048C	0.00702	1.55226	0.00452	566	63
YBR083W	0.22104	1.71759	0.12869	19	2
YGR169C	0.29613	1.74325	0.16987	1	3
YMR074C	0.13949	1.73709	0.0803	15	15
YHR138C	0.30028	1.65233	0.18173	4	16
YEL053C	0.2331	1.771	0.13162	14	2
YHL020C	0.19045	1.75945	0.10824	40	16
YGR106C	0.32242	1.48985	0.21641	20	2
YLR452C	0.24533	1.89344	0.12957	34	1
YMR005W	0.19013	2.06327	0.09215	39	7
YLR363C	0.0752	2.04682	0.03674	3	0
YGL115W	0.0382	1.30771	0.02921	49	6
YKL138C	0.11715	1.79658	0.06521	4	0
YGL002W	0.21907	1.69309	0.12939	72	14
YOR312C	0.02806	0.52118	0.05384	146	7
YLR179C	0.21171	2.1277	0.0995	17	32
YNL230C	0.29344	1.56951	0.18697	29	1
YCR015C	0.41208	1.84593	0.22324	1	0
YMR313C	0.08002	1.88315	0.0425	8	1
YLR361C	0.36558	2.11233	0.17307	2	0
YBR077C	0.19732	2.00777	0.09828	17	10
YDR380W	0.19004	1.94473	0.09772	4	2
YDL177C	0.23812	1.91915	0.12408	3	2
YOL084W	0.17726	2.26576	0.07823	1	0
YLR069C	0.06853	1.74617	0.03924	12	0
YGR149W	0.11615	1.94754	0.05964	4	1
YPL213W	0.2417	1.75111	0.13803	77	12
YLL041C	0.05206	1.28389	0.04055	9	0
YPL203W	0.05195	1.49446	0.03476	1176	593
YNR021W	0.13577	1.64983	0.0823	4	1
YGR080W	0.25979	1.62893	0.15948	9	8
YPL191C	0.39849	2.10952	0.1889	11	0
YMR013C	0.29725	1.44221	0.20611	1	1
YFL038C	0.00433	1.57815	0.00275	130	12
YIL037C	0.62235	2.1226	0.2932	5	4
YPL088W	0.16792	1.83532	0.09149	16	4
YGL145W	0.29929	2.00652	0.14916	31	9
YPL240C	0.04888	1.48504	0.03291	1011	366
YPR060C	0.09699	2.01483	0.04814	5	5
YEL043W	0.21557	1.95218	0.11043	53	11
YEL018W	0.19553	1.72608	0.11328	23	12
YLR323C	0.41692	2.15148	0.19378	10	6
YGL172W	0.20553	1.83665	0.1119	135	31
YJR070C	0.0391	1.19836	0.03263	21	2
YDL143W	0.03158	1.41596	0.0223	75	11
YKL162C	0.31917	1.65011	0.19343	2	0
YHL027W	0.33935	1.87606	0.18089	9	5
YMR290C	0.05594	1.46869	0.03809	219	52
YDL021W	0.10276	1.71408	0.05995	16	1
YPL211W	0.02559	1.39347	0.01837	63	2
YDR452W	0.25812	2.14107	0.12056	10	2
YAL038W	0.02332	0.25658	0.0909	136	10
YBR074W	0.29952	1.94146	0.15428	1	1
YMR024W	0.1227	1.55107	0.07911	38	0
YOL047C	0.24251	1.96796	0.12323	6	1
YDL018C	0.16836	1.50848	0.11161	52	4
YLR147C	0.0427	1.94081	0.022	68	12
YML012W	0.09243	1.04926	0.08809	105	9
YIL061C	0.20027	1.51787	0.13194	92	9
YHR187W	0.18833	2.22334	0.08471	19	8
YGR155W	0.08038	1.87186	0.04294	49	5
YLR136C	0.18764	1.97582	0.09497	11	3
YKR015C	0.59627	2.01466	0.29597	2	3
YDL060W	0.14568	1.82379	0.07988	60	4
YLR320W	0.40691	1.8733	0.21722	26	2
YIL085C	0.21892	1.83256	0.11946	5	12
YHR075C	0.28009	1.89955	0.14745	7	0
YGL195W	0.14232	1.78689	0.07964	97	5
YDR062W	0.07155	1.89729	0.03771	19	0
YOL119C	0.09931	1.98006	0.05016	3	2
YNL289W	0.10256	1.64723	0.06226	33	4
YJR105W	0.08326	1.31956	0.06309	29	3
YER161C	0.20442	2.01149	0.10163	56	18
YNR036C	0.07069	1.68445	0.04197	14	0
YMR247C	0.33894	2.00606	0.16896	3	2
YKL059C	0.11071	2.02197	0.05475	23	3
YMR090W	0.20907	2.40068	0.08709	2	0
YGR235C	0.29512	1.95187	0.1512	17	2
YGR119C	0.18274	1.8778	0.09732	80	45
YJL204C	0.20495	1.92697	0.10636	26	5
YER180C-A	0.44997	4.15555	0.10828	3	12
YNL154C	0.06352	2.07316	0.03064	825	312
YGR209C	0.07346	1.41348	0.05197	37	6
YBL064C	0.06411	2.33534	0.02745	21	3
YDL181W	0.05	1.20735	0.04141	42	14
YKL029C	0.05703	1.61751	0.03526	72	4
YPR106W	0.28943	2.02102	0.14321	37	1
YNL039W	0.20241	2.34465	0.08633	15	8
YDL149W	0.19933	2.1286	0.09364	34	7
YGR187C	0.1405	2.48772	0.05648	9	5
YLR007W	0.27634	1.64267	0.16823	7	0
YBR282W	0.10444	2.0997	0.04974	16	1
YER013W	0.15201	1.94814	0.07803	118	58
YER060W	0.17066	2.10678	0.081	9	1
YDR407C	0.23052	1.86209	0.1238	14	0
YGL009C	0.06795	1.60636	0.0423	23	3
YGR058W	0.15657	1.82232	0.08592	19	4
YIL008W	0.10709	1.96929	0.05438	22	21
YBR192W	0.0513	2.11649	0.02424	3	4
YBL009W	0.31807	1.87344	0.16978	10	2
YDR279W	0.38832	2.1323	0.18211	7	0
YER029C	0.16946	2.41431	0.07019	98	18
YLR243W	0.04463	1.55775	0.02865	11	1
YOL048C	0.10716	1.84504	0.05808	0	0
YJL025W	0.23707	1.82262	0.13007	8	0
YDR246W	0.11889	1.88823	0.06296	11	6
YDR427W	0.08292	1.62187	0.05112	58	8
YLR187W	0.32968	1.87735	0.17561	15	0
YER182W	0.13294	2.18071	0.06096	11	0
YNL163C	0.13779	1.9215	0.07171	12	3
YOL148C	0.11827	2.32101	0.05096	61	7
YMR228W	0.14863	1.8096	0.08213	10	0
YJR069C	0.11197	2.08889	0.0536	8	1
YDR411C	0.26733	1.51534	0.17642	22	1
YIL066C	0.05506	1.62326	0.03392	36	4
YNL061W	0.05439	1.59513	0.0341	129	17
YDR309C	0.30748	2.02137	0.15211	32	11
YER095W	0.07065	1.52531	0.04632	74	11
YCR054C	0.23207	1.88893	0.12286	0	0
YJL138C	0.01226	0.61051	0.02007	305	60
YDR499W	0.21204	2.01275	0.10535	21	6
YJL063C	0.20058	1.68869	0.11878	25	0
YMR206W	0.29124	1.76985	0.16456	2	2
YLR410W	0.08718	2.07126	0.04209	40	1
YER092W	0.29127	2.65053	0.10989	41	27
YMR154C	0.43612	1.91437	0.22781	11	0
YBR101C	0.14358	1.76136	0.08152	15	1
YIL042C	0.11704	2.07539	0.0564	5	0
YHR112C	0.08099	1.75942	0.04603	15	1
YGL029W	0.19209	1.73276	0.11086	30	20
YJR060W	0.29125	2.0546	0.14175	36	15
YDR437W	0.181	1.86798	0.0969	2	1
YHL022C	0.29739	1.89377	0.15704	6	0
YGR017W	0.16801	1.39095	0.12079	19	11
YGL175C	0.35096	1.9232	0.18249	12	0
YIL124W	0.13751	1.95042	0.0705	29	0
YLR305C	0.09823	1.8169	0.05407	15	0
YCR004C	0.10807	1.62575	0.06648	72	12
YKL028W	0.11967	2.03788	0.05872	57	14
YPR173C	0.03675	1.54742	0.02375	84	34
YPR137W	0.11061	1.87128	0.05911	50	12
YAL011W	0.25078	2.02169	0.12404	58	29
YJL108C	0.04626	1.82324	0.02537	16	1
YHR039C-A	0.0661	0.92779	0.07125	33	17
YLR238W	0.24536	1.84098	0.13327	23	19
YNL067W	0.07425	0.95045	0.07812	81	6
YEL016C	0.39379	1.7524	0.22472	1	0
YEL020C	0.18933	2.0571	0.09204	1	0
YPL060W	0.09777	2.00776	0.0487	13	8
YER087W	0.17162	2.02396	0.08479	7	1
YOL087C	0.20379	2.0965	0.0972	23	1
YNL304W	0.17879	1.7281	0.10346	21	11
YHR056C	0.33268	1.60984	0.20666	36	9
YNL092W	0.26881	1.83183	0.14674	10	0
YJR110W	0.14544	2.12883	0.06832	13	1
YKL033W	0.31637	1.92454	0.16439	9	0
YPL152W	0.13013	1.72443	0.07546	15	3
YLR427W	0.19375	1.84661	0.10492	24	1
YLR049C	0.23688	1.93915	0.12215	3	3
YGL243W	0.39133	2.12061	0.18454	1	0
YBR025C	0.0833	1.01649	0.08195	58	5
YER055C	0.07464	1.80439	0.04136	5	3
YHR065C	0.08949	1.92633	0.04646	148	56
YJR123W	0.00642	0.16655	0.03855	134	11
YDR405W	0.19065	2.13825	0.08916	24	0
YNL128W	0.21842	2.03266	0.10745	3	0
YGL163C	0.09379	2.01289	0.0466	15	3
YMR139W	0.06231	1.73647	0.03588	244	127
YJL128C	0.12064	1.56631	0.07702	55	9
YDL217C	0.02903	2.22306	0.01306	10	3
YJR002W	0.32335	1.56402	0.20674	99	20
YPL094C	0.1308	1.24048	0.10544	48	5
YER120W	0.1644	0.8858	0.1856	27	4
YGL207W	0.05407	2.00874	0.02692	132	8
YDR516C	0.02889	1.54793	0.01866	31	1
YPL106C	0.05764	1.12162	0.05139	201	53
YFR042W	0.18765	1.63215	0.11497	6	0
YPR191W	0.12655	1.61036	0.07858	37	0
YMR241W	0.04137	1.19133	0.03473	23	0
YOR147W	0.22497	1.8464	0.12184	12	0
YJL189W	0.01917	0.25051	0.07652	17	1
YBR260C	0.09748	1.94255	0.05018	23	5
YLR396C	0.20209	1.8105	0.11162	25	4
YNR037C	0.04645	2.16777	0.02143	21	1
YPL243W	0.18549	1.72163	0.10774	12	2
YDL109C	0.32396	1.75417	0.18468	3	3
YLR440C	0.36619	1.83107	0.19999	19	2
YCR043C	0.16075	2.19554	0.07321	33	2
YBR054W	0.06884	1.35813	0.05068	43	4
YPL270W	0.12637	1.7844	0.07082	12	2
YNL164C	0.16927	2.05647	0.08231	5	3
YNL062C	0.14891	1.99223	0.07474	5	0
YML106W	0.01931	1.02478	0.01884	20	2
YMR298W	0.09151	1.64071	0.05578	4	0
YMR003W	0.64543	1.65107	0.39092	3	0
YMR037C	0.24504	1.88571	0.12994	47	11
YKL094W	0.14566	2.11953	0.06872	12	0
YOR066W	0.29706	1.95488	0.15196	6	1
YDR497C	0.09755	1.6647	0.0586	37	10
YOR129C	0.40967	2.0543	0.19942	5	1
YJR147W	0.42259	1.99635	0.21168	30	8
YDR409W	0.3445	2.00973	0.17142	18	5
YDR041W	0.17488	1.93583	0.09034	27	0
YMR272C	0.05849	1.72144	0.03398	20	0
YKL143W	0.15798	2.32011	0.06809	35	11
YDL081C	0.08764	0.44369	0.19752	54	20
YIL019W	0.2607	2.19412	0.11882	61	17
YDR390C	0.26133	2.1385	0.1222	17	8
YNL041C	0.2261	1.91292	0.1182	43	5
YDL201W	0.0645	1.77313	0.03638	8	0
YNL200C	0.06943	1.64102	0.04231	1	0
YMR028W	0.24833	2.0296	0.12235	19	4
YER073W	0.08728	1.74509	0.05001	36	5
YGR144W	0.02148	1.21801	0.01764	9	1
YJR007W	0.02515	1.09252	0.02302	52	5
YNL238W	0.17474	1.92714	0.09067	23	0
YBR053C	0.2125	2.0995	0.10121	6	3
YCR073W-A	0.07098	1.79845	0.03947	46	6
YOR269W	0.20698	1.80735	0.11452	51	7
YLL003W	0.35879	1.86222	0.19267	10	0
YMR258C	0.25627	1.76514	0.14518	8	1
YML125C	0.13788	1.36023	0.10137	11	2
YML069W	0.04004	1.81191	0.0221	61	5
YOL057W	0.15213	1.8566	0.08194	6	0
YKL145W	0.02782	1.56272	0.0178	509	130
YFR030W	0.13732	1.70534	0.08052	17	0
YIL150C	0.2049	2.1433	0.0956	24	0
YDL126C	0.01725	1.45392	0.01187	259	67
YDL006W	0.06056	1.63362	0.03707	43	1
YMR025W	0.49953	2.11928	0.23571	7	11
YOR227W	0.23172	2.03147	0.11407	28	2
YDL233W	0.24472	1.72172	0.14214	5	8
YCL057C-A	0.12169	1.24167	0.098	32	1
YOR362C	0.05639	1.59171	0.03542	76	8
YMR276W	0.11801	1.71915	0.06865	48	20
YOR217W	0.15756	1.87447	0.08405	31	0
YGR061C	0.06959	1.59524	0.04362	8	4
YPL246C	0.19316	2.18429	0.08843	61	0
YDL178W	0.09617	2.05479	0.0468	24	2
YOR111W	0.26307	2.07448	0.12681	8	0
YLR431C	0.2939	2.21235	0.13285	11	4
YLR152C	0.26861	2.01816	0.1331	7	4
YMR096W	0.10113	2.1102	0.04792	12	0
YKL019W	0.23571	1.71771	0.13722	3	0
YGR168C	0.49794	1.81625	0.27416	6	2
YGR027C	3e-05	0.26488	0.0001	33	2
YJL048C	0.22846	2.02183	0.11299	8	2
YEL031W	0.06205	1.49289	0.04156	8	1
YDL147W	0.077	1.71457	0.04491	94	14
YJL129C	0.21632	2.02469	0.10684	17	6
YKL191W	0.22019	1.89469	0.11621	18	0
YDR320C-A	0.02088	2.3341	0.00895	44	8
YJR135C	0.4523	1.7651	0.25625	29	12
YBR102C	0.14103	1.90853	0.0739	43	6
YIR013C	0.22927	2.07229	0.11063	0	1
YIL094C	0.04324	1.48945	0.02903	68	3
YMR032W	0.20186	1.88878	0.10687	67	12
YPL112C	0.20091	1.67165	0.12019	15	2
YAL049C	0.21387	1.98025	0.108	1	0
YMR078C	0.262	2.20922	0.11859	23	0
YJL085W	0.0698	1.78782	0.03904	11	4
YKL128C	0.26717	1.79133	0.14914	4	0
YMR010W	0.08979	1.48082	0.06064	29	6
YBR193C	0.15533	1.79477	0.08655	32	3
YCR023C	0.16249	1.80454	0.09005	2	0
YHL009C	0.584	2.24568	0.26006	30	8
YDL086W	0.03862	1.76165	0.02192	5	0
YOR201C	0.26945	2.33589	0.11535	14	1
YIL038C	0.1553	1.85697	0.08363	90	14
YDR001C	0.04323	1.84996	0.02337	29	1
YPL137C	0.25734	1.96633	0.13087	28	2
YML082W	0.11202	1.93768	0.05781	15	0
YJL004C	0.18884	1.8753	0.1007	23	1
YPL233W	0.20207	1.91089	0.10575	45	9
YOR286W	0.14514	1.69286	0.08574	1	0
YOR315W	0.2109	1.73287	0.1217	9	1
YNL010W	0.0508	1.30437	0.03895	9	3
YJL070C	0.1933	1.84592	0.10472	22	1
YIL087C	0.10337	1.81832	0.05685	2	0
YKR100C	0.20236	1.74909	0.1157	13	4
YNL079C	0.05752	1.74948	0.03288	262	134
YHR061C	0.25106	1.70463	0.14728	36	7
YHR104W	0.07907	2.03439	0.03887	19	2
YLL008W	0.11111	1.5165	0.07327	188	76
YPL111W	0.13672	1.85405	0.07374	16	1
YBR158W	0.221	1.91295	0.11553	5	0
YBR182C	0.58303	2.15007	0.27117	16	0
YER043C	0.04044	0.88531	0.04568	33	3
YMR054W	0.09714	1.62249	0.05987	77	6
YPR015C	0.19968	1.20865	0.16521	8	2
YER026C	0.07163	1.69676	0.04221	24	4
YDR264C	0.16589	1.84596	0.08987	49	10
YOL036W	0.36806	1.70074	0.21641	7	1
YPR100W	0.06759	1.75301	0.03856	7	0
YNR033W	0.20127	1.92282	0.10467	20	1
YKL149C	0.27474	2.34291	0.11727	2	1
YBL093C	0.07919	1.35964	0.05824	35	14
YPR122W	0.27695	1.91618	0.14453	4	0
YER124C	0.2743	1.87156	0.14656	8	1
YGR253C	0.02669	1.35931	0.01963	65	4
YDR055W	0.15685	1.80954	0.08668	12	2
YMR190C	0.21963	2.04698	0.10729	27	4
YDL110C	0.10385	1.68821	0.06152	25	18
YNL274C	0.11749	2.21816	0.05297	4	1
YMR027W	0.19002	1.80999	0.10498	9	0
YJR032W	0.23678	2.02603	0.11687	38	6
YGR135W	0.03257	1.49952	0.02172	80	10
YIL044C	0.23679	1.40114	0.169	10	7
YBR011C	0.05877	0.86629	0.06784	52	7
YBR110W	0.16361	1.81877	0.08996	48	1
YGR089W	0.22162	1.95303	0.11348	82	10
YDR266C	0.18047	1.93205	0.09341	26	2
YPL208W	0.33666	1.93174	0.17428	10	1
YLR450W	0.09894	1.8823	0.05257	39	7
YOR319W	0.20346	1.99899	0.10178	49	21
YGL117W	0.55622	2.11098	0.26349	0	1
YCL014W	0.4502	2.01572	0.22335	51	5
YLR371W	0.08724	1.80015	0.04846	46	1
YLL040C	0.11798	1.96583	0.06001	30	1
YKR070W	0.12562	1.92687	0.06519	3	0
YJL072C	0.11413	1.65433	0.06899	22	7
YHR081W	0.25328	2.90449	0.0872	24	14
YOR061W	0.02245	1.30569	0.01719	337	85
YDR090C	0.23616	2.03955	0.11579	3	4
YDR038C	0.1172	2.25291	0.05202	18	11
YPL256C	0.15186	1.94968	0.07789	52	7
YOR070C	0.0967	1.84042	0.05254	21	0
YLR397C	0.13559	1.94171	0.06983	135	68
YGL093W	0.42485	2.14946	0.19765	61	7
YDR523C	0.08367	1.93881	0.04316	97	15
YHL017W	0.20843	1.4725	0.14155	14	1
YKL098W	0.29321	2.056	0.14261	1	0
YOR204W	0.04849	1.23711	0.0392	270	49
YCR008W	0.1219	1.90094	0.06413	77	25
YOR298C-A	0.04439	1.66004	0.02674	14	2
YOL059W	0.08056	1.12826	0.0714	35	2
YOR250C	0.16096	1.77929	0.09047	23	0
YHL036W	0.11555	1.8037	0.06406	3	5
YOR165W	0.14366	1.83612	0.07824	12	4
YJR088C	0.18263	1.74843	0.10445	6	2
YLR378C	0.0158	1.30345	0.01212	53	0
YCR014C	0.35896	2.09849	0.17106	26	1
YMR235C	0.11529	1.56271	0.07378	79	11
YGL099W	0.06293	1.7262	0.03646	55	1
YJL148W	0.28055	1.83475	0.15291	64	17
YNL185C	0.0863	1.89915	0.04544	11	0
YFR036W	0.22108	2.17808	0.1015	53	47
YMR067C	0.45972	1.88846	0.24344	19	9
YML086C	0.09044	1.57352	0.05747	50	1
YMR167W	0.22678	2.00974	0.11284	22	0
YDR016C	0.16622	2.23372	0.07441	25	15
YGR062C	0.24478	2.01901	0.12124	5	0
YIL113W	0.36547	1.85062	0.19749	17	1
YNL234W	0.41472	2.38686	0.17375	5	1
YCR072C	0.04054	1.51585	0.02674	51	14
YDR414C	0.27367	1.55856	0.17559	38	0
YGR189C	0.28258	1.79809	0.15716	3	8
YPL045W	0.18764	1.86843	0.10043	24	2
YER113C	0.19958	1.68997	0.1181	6	3
YCR086W	0.10196	1.91531	0.05323	89	20
YOR380W	0.23409	1.96436	0.11917	11	0
YHR039C	0.07211	1.65995	0.04344	27	1
YFL044C	0.17786	1.64988	0.1078	73	5
YBR245C	0.06606	1.91676	0.03446	102	24
YNL046W	0.58132	1.50777	0.38555	1	0
YLR025W	0.1316	1.38212	0.09521	124	46
YOR355W	0.17894	1.72582	0.10368	24	6
YPL265W	0.08082	1.57417	0.05134	75	13
YDR076W	0.21101	1.90231	0.11092	10	1
YDL128W	0.07881	1.58927	0.04959	19	2
YHR090C	0.13436	1.85166	0.07256	43	8
YDR214W	0.17601	1.82016	0.0967	62	3
YPR061C	0.2395	1.68675	0.14199	2	0
YOL090W	0.08793	1.978	0.04445	47	3
YGR267C	0.01535	1.52523	0.01007	36	2
YGR185C	0.07106	1.46577	0.04848	19	0
YML050W	0.30344	2.17103	0.13977	1	0
YNL078W	0.44341	2.10943	0.21021	40	5
YMR158W	0.05222	1.74497	0.02993	23	0
YKR018C	0.08068	1.82973	0.04409	14	1
YOR262W	0.07002	2.47785	0.02826	9	5
YDR470C	0.15571	1.77478	0.08773	8	1
YHR016C	0.19203	2.12909	0.09019	141	18
YFL004W	0.10499	1.52477	0.06886	24	4
YNL290W	0.08348	1.8263	0.04571	43	7
YMR132C	0.19255	1.7242	0.11167	0	0
YDR358W	0.35669	2.16037	0.16511	41	1
YBR010W	5e-05	0.52806	0.0001	1157	509
YGL085W	0.18508	1.8004	0.1028	5	0
YGR023W	0.4087	1.71972	0.23766	84	53
YML008C	0.06404	1.30494	0.04908	77	1
YLR206W	0.12333	1.98395	0.06216	617	642
YKR089C	0.12294	1.93113	0.06366	29	3
YDR073W	0.20333	1.6257	0.12507	45	30
YOR180C	0.23094	2.42389	0.09527	7	0
YGL139W	0.11867	1.67781	0.07073	30	4
YLR287C	0.30611	2.06223	0.14844	12	6
YBR248C	0.10842	1.9182	0.05652	2	0
YAL044W-A	0.10911	1.87277	0.05826	2	2
YGL140C	0.09867	1.94405	0.05076	0	0
YGR180C	0.08616	1.17875	0.07309	70	8
YPL018W	0.2537	2.00993	0.12623	107	18
YDR183W	0.29978	2.62576	0.11417	3	6
YDR079W	0.03807	1.47985	0.02573	3	1
YPL229W	0.23238	1.50807	0.15409	19	36
YDR205W	0.2671	1.73662	0.1538	2	1
YER118C	0.10645	1.51393	0.07031	73	14
YBL067C	0.26898	2.08735	0.12886	81	7
YKL144C	0.04825	1.75218	0.02754	25	1
YOR093C	0.11555	1.95598	0.05907	13	1
YLL055W	0.10923	2.01081	0.05432	4	3
YLR343W	0.30615	2.67737	0.11435	36	2
YMR064W	0.54088	2.03016	0.26642	4	5
YML041C	0.08372	2.05071	0.04083	24	1
YMR260C	0.01693	1.1492	0.01473	17	5
YKL101W	0.31243	2.10759	0.14824	130	18
YOR060C	0.25695	1.85016	0.13888	2	0
YNL024C-A	0.0206	1.45674	0.01414	2	0
YHR191C	0.21766	1.57045	0.1386	8	0
YDL170W	0.14837	1.97302	0.0752	2	5
YDR185C	0.1358	1.70568	0.07962	5	0
YML072C	0.14533	1.81509	0.08007	74	6
YPL153C	0.11236	2.07709	0.0541	196	56
YGR036C	0.16838	1.67952	0.10025	1	1
YKL086W	0.07834	2.22311	0.03524	2	2
YBR283C	0.06907	1.65515	0.04173	51	3
YGL226W	0.2634	1.45364	0.1812	1	0
YDR450W	0.01733	0.418	0.04147	70	0
YGR196C	0.4514	2.57286	0.17545	16	17
YNL330C	0.02497	1.49252	0.01673	60	8
YLR393W	0.24136	1.43763	0.16789	16	0
YHR189W	0.13429	1.6393	0.08192	1	0
YPR069C	0.03905	1.58294	0.02467	12	0
YNL064C	0.04469	1.28159	0.03487	84	6
YBR061C	0.09342	1.70286	0.05486	6	2
YPL002C	0.06836	1.91556	0.03569	15	0
YJR053W	0.28238	1.94048	0.14552	22	1
YER102W	0.02206	0.56946	0.03874	136	9
YKL074C	0.38598	1.99416	0.19355	39	3
YKR023W	0.33242	2.22954	0.1491	8	6
YAL036C	0.03293	1.48774	0.02213	41	3
YGR126W	0.15461	1.71932	0.08993	23	12
YKL082C	0.17114	2.57261	0.06652	61	26
YGL010W	0.27566	1.6442	0.16766	0	0
YHR195W	0.41335	1.89987	0.21757	17	2
YGL003C	0.06357	1.7107	0.03716	84	8
YGR237C	0.18425	2.05265	0.08976	22	1
YIL131C	0.15877	1.79936	0.08824	43	2
YPR111W	0.11675	2.18411	0.05345	182	32
YDR287W	0.1986	1.9794	0.10034	4	0
YMR002W	0.09112	1.54223	0.05908	5	10
YDR122W	0.18204	2.01767	0.09022	157	18
YOR296W	0.16606	1.91746	0.0866	2	0
YBL106C	0.21406	2.24691	0.09527	42	6
YDR200C	0.24395	1.83384	0.13303	35	12
YIL127C	0.20697	2.41649	0.08565	8	14
YBL068W	0.03041	1.73414	0.01754	79	10
YMR281W	0.33097	1.65849	0.19956	2	1
YOR239W	0.86787	1.59862	0.54289	34	15
YBR001C	0.09553	1.90897	0.05004	29	0
YOR256C	0.27749	1.98479	0.13981	11	2
YER139C	0.07104	1.58915	0.0447	34	4
YBR160W	0.01756	1.64938	0.01064	1806	566
YGR232W	0.12479	1.63269	0.07643	39	1
YHR064C	0.07863	1.37974	0.05699	128	15
YMR174C	0.39019	6.67804	0.05843	34	47
YKR002W	0.04421	1.65843	0.02666	43	5
YOR151C	0.01172	1.4666	0.00799	109	5
YPL120W	0.30355	2.04225	0.14864	15	6
YPR025C	0.24952	2.40505	0.10375	24	1
YKR088C	0.15625	1.68547	0.09271	23	1
YOL123W	0.05292	1.50559	0.03515	88	32
YGL094C	0.09999	1.92728	0.05188	6	0
YDR081C	0.13494	1.97843	0.06821	7	0
YCR012W	0.02484	0.28783	0.0863	61	5
YKR044W	0.26614	1.63731	0.16254	1	0
YNL220W	0.03259	1.37405	0.02372	20	2
YGR263C	0.26106	2.10358	0.1241	3	0
YJL186W	0.28056	1.93874	0.14471	8	2
YIL024C	0.08911	1.62311	0.0549	0	0
YPR070W	0.25386	2.15778	0.11765	39	7
YJR084W	0.20071	1.67793	0.11962	13	0
YMR087W	0.13806	2.04845	0.0674	3	0
YLR019W	0.18329	1.51741	0.12079	28	6
YDR068W	0.43389	2.67799	0.16202	36	29
YGR059W	0.22501	2.85928	0.0787	79	34
YLR067C	0.19353	1.80455	0.10724	16	0
YKL080W	0.03783	1.12602	0.0336	35	2
YIL137C	0.23762	1.77635	0.13377	5	1
YBL075C	0.04972	2.0547	0.0242	1777	767
YHR108W	0.159	1.58735	0.10017	41	4
YER035W	0.42541	1.52516	0.27893	10	4
YML093W	0.177	2.1431	0.08259	45	22
YNL146W	0.59733	1.83147	0.32615	36	32
YOR155C	0.04409	2.10532	0.02094	11	0
YGL143C	0.12076	1.97594	0.06111	4	0
YNL239W	0.12117	1.52815	0.07929	6	2
YLL018C-A	0.17325	2.69467	0.06429	2	0
YJL095W	0.17777	1.93597	0.09183	159	15
YDL117W	0.14779	1.88625	0.07835	30	3
YMR030W	0.36269	1.99833	0.1815	4	9
YOL075C	0.12883	1.92248	0.06701	12	0
YIL022W	0.07107	1.76579	0.04025	27	2
YMR073C	0.21424	1.71192	0.12514	1	0
YDR224C	0.00383	0.61073	0.00627	247	35
YER171W	0.01897	1.6253	0.01167	49	0
YDL010W	0.27812	1.65617	0.16793	8	5
YNL141W	0.13083	1.84614	0.07087	4	0
YHR078W	0.17158	1.60054	0.1072	4	0
YIL026C	0.1832	1.91785	0.09553	25	5
YDR067C	0.13776	1.84667	0.0746	2	2
YGR009C	0.22587	2.15155	0.10498	53	13
YCR003W	0.24677	1.42945	0.17263	5	1
YML017W	0.22027	1.76217	0.125	23	9
YEL013W	0.01552	1.38451	0.01121	48	2
YLR268W	0.03557	1.69196	0.02103	71	6
YDL069C	0.48329	2.1141	0.2286	4	8
YEL055C	0.22577	1.84804	0.12217	24	2
YMR065W	0.28814	1.8289	0.15755	18	4
YIL068C	0.06702	1.81702	0.03689	17	5
YLR387C	0.19476	2.09264	0.09307	16	4
YPR183W	0.05763	2.19108	0.0263	29	1
YGR012W	0.12504	1.95855	0.06384	18	2
YKL092C	0.30288	2.13283	0.14201	8	4
YNL095C	0.22922	1.88021	0.12191	14	4
YPL124W	0.22686	2.11541	0.10724	52	10
YGL253W	0.05133	0.89124	0.05759	36	7
YAL015C	0.18699	1.55502	0.12025	22	1
YDR233C	0.10959	1.14263	0.09591	46	8
YOL076W	0.25784	1.71634	0.15023	5	4
YEL040W	0.19771	1.70644	0.11586	6	0
YCR075W-A	0.23896	2.38144	0.10034	0	1
YNL250W	0.16744	2.43149	0.06886	75	7
YMR252C	0.23928	1.81802	0.13162	0	1
YGR206W	0.23513	1.4545	0.16165	2	1
YLR312W-A	0.22236	1.55461	0.14303	20	0
YJL106W	0.10134	1.71743	0.05901	101	17
YKL189W	0.05265	1.90119	0.02769	12	3
YER152C	0.19061	2.30842	0.08257	2	0
YGR006W	0.36148	1.86349	0.19398	8	1
YCR045C	0.09375	2.27217	0.04126	8	2
YPL041C	0.26709	1.62215	0.16465	3	0
YOL131W	0.59815	2.8091	0.21293	2	4
YLR088W	0.16224	1.6457	0.09858	4	0
YCR079W	0.1191	1.74485	0.06826	32	3
YPR149W	0.1004	0.99359	0.10104	10	0
YNL306W	0.20229	2.0559	0.0984	32	0
YLR040C	0.4367	1.57367	0.2775	5	13
YBR034C	0.04298	1.65056	0.02604	21	1
YHR030C	0.08166	1.58514	0.05152	448	137
YDR384C	0.07286	2.16107	0.03371	11	2
YMR052W	0.33473	2.02596	0.16522	23	4
YCR031C	0.00672	0.4996	0.01345	99	1
YGR124W	0.06731	1.49424	0.04505	19	3
YIL123W	0.17903	1.57538	0.11365	23	10
YJL178C	0.27177	1.57483	0.17257	45	2
YOR051C	0.18974	1.97125	0.09625	16	3
YOL105C	0.37324	1.90409	0.19602	37	15
YLR352W	0.12769	1.99343	0.06405	3	0
YKL018C-A	0.14233	2.23915	0.06356	2	0
YPR112C	0.16773	1.97283	0.08502	40	7
YNR038W	0.2548	1.78877	0.14244	31	24
YDL192W	0.0078	0.61445	0.0127	144	5
YPR157W	0.19505	2.07742	0.09389	1	0
YER099C	0.04723	1.90929	0.02474	80	10
YNL182C	0.2149	1.92434	0.11168	56	6
YPR163C	0.10896	1.62875	0.0669	19	1
YML042W	0.16497	1.79466	0.09192	14	3
YLR009W	0.02291	1.01467	0.02258	72	15
YGR152C	0.14695	2.01531	0.07292	41	12
YDR170C	0.09127	1.75517	0.052	69	11
YIL138C	0.09118	2.16163	0.04218	262	159
YDR268W	0.13529	1.63811	0.08259	0	1
YOL064C	0.09018	1.47427	0.06117	3	2
YER091C	0.03873	0.84146	0.04603	18	0
YHR132W-A	0.014	1.64234	0.00853	37	0
YMR129W	0.16889	1.98153	0.08523	36	0
YLR153C	0.02848	1.37548	0.02071	47	2
YOL128C	0.22124	1.4635	0.15117	259	51
YLR074C	0.15996	1.60196	0.09985	72	2
YJL016W	0.20508	1.7846	0.11492	8	5
YOR085W	0.12791	1.55069	0.08249	17	6
YJL190C	0.00788	0.26302	0.02995	126	8
YPL204W	0.04789	1.38944	0.03447	740	226
YOR284W	0.52101	1.87003	0.27861	19	11
YOR159C	0.10204	2.23351	0.04569	39	11
YER072W	0.01888	1.29314	0.0146	24	2
YDL004W	0.10133	1.60505	0.06313	6	0
YOR188W	0.33847	2.12217	0.15949	8	2
YJL164C	0.0865	2.09722	0.04125	959	377
YKL002W	0.03976	1.76445	0.02253	42	17
YER100W	0.10658	1.92722	0.0553	28	4
YDR228C	0.1599	1.75566	0.09107	25	5
YFL048C	0.21606	2.11342	0.10223	56	0
YPR117W	0.18971	1.93768	0.09791	22	0
YBR247C	0.10698	1.8403	0.05813	105	14
YLR024C	0.17878	1.82573	0.09793	14	0
YKL018W	0.03877	1.7703	0.0219	37	4
YKR026C	0.02515	1.35105	0.01862	50	0
YNL091W	0.26569	2.17384	0.12222	39	6
YLR347C	0.03139	1.67391	0.01875	111	2
YDR159W	0.35271	2.32075	0.15198	80	19
YPR031W	0.29072	1.80493	0.16107	12	0
YOR040W	0.31206	2.10641	0.14815	9	1
YGL187C	0.04388	1.19428	0.03675	25	0
YDR323C	0.24586	1.9728	0.12463	21	9
YJR095W	0.04986	1.51387	0.03294	21	5
YDR485C	0.46702	2.43277	0.19197	28	3
YOL020W	0.0959	1.72365	0.05564	120	10
YNL136W	0.5114	2.79007	0.18329	62	28
YDL058W	0.41069	2.30939	0.17784	48	19
YBL057C	0.20564	1.82249	0.11283	29	5
YBL087C	0.00356	0.5944	0.006	51	3
YGL130W	0.08326	1.67723	0.04964	27	1
YMR035W	0.18552	1.70635	0.10873	1	0
YPL181W	0.31065	2.37333	0.13089	48	10
YOR075W	0.22102	2.23973	0.09868	39	25
YMR159C	0.32232	1.95179	0.16514	25	21
YOR211C	0.09908	2.02755	0.04887	16	2
YGL084C	0.1178	1.81767	0.06481	14	0
YKL183W	0.15382	1.24088	0.12396	2	0
YPL245W	0.1143	1.36662	0.08364	3	0
YGR118W	4e-05	0.42037	0.0001	33	0
YDR369C	0.72835	2.2966	0.31714	18	2
YOL049W	0.2533	1.9488	0.12998	1	0
YMR088C	0.09532	1.59969	0.05959	4	1
YJR044C	0.05858	1.46241	0.04006	14	4
YDR436W	0.16798	1.7657	0.09513	99	35
YHR133C	0.27255	1.92725	0.14142	53	0
YBR076W	0.15967	1.9534	0.08174	0	0
YJL103C	0.28334	1.98058	0.14306	4	5
YDR127W	0.07674	1.69526	0.04527	53	1
YNL051W	0.26247	2.0986	0.12507	15	2
YML097C	0.26023	2.02907	0.12825	18	2
YNL059C	0.10694	2.19865	0.04864	37	8
YJR033C	0.15344	1.9288	0.07955	12	0
YMR253C	0.16927	1.902	0.089	40	1
YGL249W	0.60615	2.09579	0.28922	3	0
YLR023C	0.19445	1.73245	0.11224	3	1
YHL040C	0.14149	2.13165	0.06638	14	1
YFL040W	0.12034	1.99558	0.0603	3	1
YBL098W	0.13589	1.67166	0.08129	0	0
YJR009C	0.02317	0.2634	0.08797	178	9
YPR180W	0.22845	2.00205	0.11411	13	6
YJL196C	0.23764	2.04621	0.11614	110	5
YGR148C	0.06191	0.66753	0.09275	93	7
YMR204C	0.36366	2.16683	0.16783	11	4
YHR105W	0.2394	1.72562	0.13874	24	6
YCR053W	0.04993	1.24189	0.0402	11	1
YLR085C	0.14577	1.88234	0.07744	22	0
YHR114W	0.15314	1.92788	0.07943	123	10
YDL074C	0.18515	2.00827	0.09219	52	16
YDR069C	0.16699	1.99599	0.08366	36	11
YLR137W	0.28581	1.48108	0.19297	3	0
YPR010C	0.02616	1.49122	0.01754	116	1
YOR346W	0.27246	1.81052	0.15048	7	0
YOR279C	0.18504	2.20468	0.08393	13	7
YJL112W	0.22616	1.7572	0.12871	44	12
YBR036C	0.12189	1.67049	0.07296	50	5
YLR398C	0.10491	1.99997	0.05246	26	1
YLR309C	0.32396	2.5226	0.12842	91	23
YPL092W	0.2124	1.9	0.11179	3	0
YDR282C	0.32713	1.94438	0.16825	0	0
YPL227C	0.15247	1.68076	0.09071	42	1
YLR446W	0.20307	2.02419	0.10032	2	1
YMR184W	0.39228	1.73928	0.22554	25	9
YBL081W	0.29504	1.55791	0.18938	14	9
YJR142W	0.20982	1.73397	0.12101	8	3
YHR194W	0.11318	1.81074	0.0625	3	1
YFR046C	0.47773	1.96983	0.24252	19	19
YGL027C	0.15929	1.78099	0.08944	16	0
YLR423C	0.24652	1.99433	0.12361	144	25
YMR286W	0.15221	1.6677	0.09127	3	0
YDL036C	0.29581	2.09516	0.14119	10	3
YBR213W	0.17968	1.96116	0.09162	4	0
YHR037W	0.05614	1.96419	0.02858	4	0
YLR107W	0.18036	2.0424	0.08831	0	0
YNR045W	0.25648	1.73143	0.14813	5	0
YMR072W	0.22507	1.87034	0.12033	67	10
YDL186W	0.23635	2.04659	0.11548	8	13
YDR152W	0.16873	1.75568	0.09611	28	17
YCR082W	0.26375	1.75755	0.15007	33	4
YDR216W	0.24466	2.09964	0.11653	43	5
YER063W	0.38866	2.06593	0.18813	36	21
YNL090W	0.04487	1.71051	0.02623	96	13
YHR045W	0.24401	1.75256	0.13923	1	0
YPL072W	0.48247	2.01551	0.23938	1	0
YOR330C	0.17338	1.69492	0.10229	8	1
YPL252C	0.09371	1.56004	0.06007	1	0
YNL049C	0.18802	1.87399	0.10033	51	3
YGL057C	0.46971	2.21132	0.21241	2	5
YNL108C	0.13259	2.13047	0.06224	17	0
YDL073W	0.33498	1.96291	0.17065	2	0
YEL042W	0.33278	2.00967	0.16559	9	2
YKL085W	0.04244	1.82692	0.02323	51	3
YLR219W	0.36482	1.74913	0.20857	14	1
YBR082C	0.00339	0.69496	0.00487	92	6
YGL173C	0.13216	1.77999	0.07425	96	9
YNL138W	0.1726	1.93559	0.08917	44	12
YLR355C	0.033	0.3781	0.08729	33	3
YIL112W	0.30768	2.55454	0.12045	33	13
YPL038W	0.23714	1.77198	0.13383	23	19
YJR085C	0.09538	1.27187	0.075	2	0
YPL196W	0.08938	1.83799	0.04863	2	0
YBR161W	0.19362	1.97495	0.09804	12	0
YGR218W	0.02711	1.57427	0.01722	114	6
YDR465C	0.22546	1.67575	0.13454	12	0
YLR284C	0.20325	1.95569	0.10393	7	0
YBR114W	0.0977	1.90345	0.05133	41	5
YDR371W	0.26264	2.24544	0.11697	4	1
YIL095W	0.29388	2.20363	0.13336	102	15
YER105C	0.37154	2.00714	0.18511	46	6
YJR080C	0.22485	1.67485	0.13425	2	0
YIL055C	0.29346	1.88015	0.15609	4	4
YFL036W	0.12298	2.07348	0.05931	17	0
YKL113C	0.04804	1.87843	0.02557	17	0
YER014W	0.20419	1.75245	0.11652	4	0
YDL112W	0.31786	1.97551	0.1609	13	0
YPR164W	0.28418	2.24415	0.12663	16	0
YER158C	0.34639	1.86424	0.18581	16	1
YNL189W	0.01112	1.48017	0.00751	198	16
YJL079C	0.2218	1.73527	0.12782	6	1
YKL109W	0.26836	2.09282	0.12823	22	8
YDR179W-A	0.47241	1.84145	0.25654	1	0
YJL171C	0.12886	1.77809	0.07247	1	3
YBR259W	0.51693	1.98527	0.26038	5	1
YHR040W	0.21653	1.94112	0.11155	2	0
YLR096W	0.21722	1.94735	0.11155	163	24
YDR475C	0.31035	1.96684	0.15779	13	2
YMR270C	0.18126	1.66946	0.10857	20	3
YEL060C	0.1173	1.61358	0.0727	34	1
YDL226C	0.16703	2.05683	0.08121	21	2
YDR394W	0.02577	1.12672	0.02287	374	150
YGL198W	0.22476	1.97672	0.1137	24	2
YDR324C	0.09708	1.70897	0.05681	84	10
YBR223C	0.35923	2.01179	0.17856	7	0
YAL022C	0.1719	2.06694	0.08317	8	1
YMR079W	0.0417	1.18487	0.03519	26	6
YKR081C	0.07357	1.37013	0.0537	237	20
YHR071W	0.31743	2.11684	0.14996	1	5
YMR200W	0.15559	1.46438	0.10625	13	1
YMR264W	0.13674	1.48916	0.09182	36	8
YBR165W	0.29535	1.70442	0.17329	0	3
YIL027C	0.19209	1.49012	0.12891	30	10
YNR049C	0.18583	1.48588	0.12506	23	7
YPL249C	0.36619	1.89703	0.19303	73	19
YLR131C	0.2949	1.91405	0.15407	37	3
YER156C	0.09678	1.89057	0.05119	4	0
YDR147W	0.35428	1.78783	0.19816	16	1
YPL127C	0.21166	2.03738	0.10389	31	7
YPL077C	0.11091	2.09074	0.05305	31	5
YPL051W	0.03975	1.79396	0.02216	21	13
YMR157C	0.36061	1.81254	0.19895	4	0
YOR002W	0.06314	1.69405	0.03727	6	0
YBR275C	0.50396	2.23297	0.22569	22	4
YOR175C	0.10471	1.6742	0.06254	0	0
YAL061W	0.1055	2.05462	0.05135	8	0
YGR215W	0.09823	1.85751	0.05288	29	2
YNL118C	0.34427	2.05537	0.1675	63	9
YNR050C	0.06235	1.29077	0.0483	18	0
YDR489W	0.09843	1.64314	0.0599	33	4
YGL179C	0.35903	1.75921	0.20409	126	34
YML096W	0.24901	1.78616	0.13941	23	3
YJL109C	0.13342	1.81468	0.07352	81	3
YMR089C	0.11945	1.84766	0.06465	36	8
YOR264W	0.56935	2.19742	0.2591	4	1
YOL045W	0.16904	1.85495	0.09113	78	9
YIL070C	0.1136	1.77256	0.06409	107	6
YBR079C	0.10842	1.61851	0.06699	100	9
YKL190W	0.02418	1.88205	0.01285	31	10
YIL117C	0.47413	2.55424	0.18562	8	8
YMR307W	0.15448	1.69983	0.09088	41	2
YJR131W	0.24601	1.86638	0.13181	7	2
YJL003W	0.07373	1.49636	0.04927	1	0
YNL082W	0.28804	2.33882	0.12316	8	0
[truncated: 2,182 more rows]
