# Supplementary material for: Evolution of protein-protein interaction networks in yeast
Source: PLoS One. 2017 Mar 1;12(3):e0171920. doi: 10.1371/journal.pone.0171920 (PMC5382968; doi:10.1371/journal.pone.0171920)
Supplement: S8 Table — (XLSX) [file pone.0171920.s008.xlsx]

## Sheet: Sheet1
	Proteins	Enriched GO Term IDs
Conserved
Low ω	YPR165W YDR225W YOR369C YPL143W YOR210W YGR027C YBR010W YGR118W YBR109C YEL027W YNL030W YBR088C YER133W YDR404C YPL218W YDL047W YNL006W YFL038C YCR009C YML001W YDL007W YGL070C YLR293C YFL037W YHR143W-A YGL048C YPL086C YML009C YOR185C YOL012C YBR082C YLR229C YPR016C YOR257W YBL087C YKL013C YDR224C YBR164C YHL011C YER009W YKR057W YNL189W YER148W YBL078C YEL026W YJR121W YDL083C YOR151C YFL005W YHR13…	GO:0006367 GO:0015031 GO:0002181 GO:0034314 GO:0000266 GO:0006383 GO:0046034 GO:0006555 GO:0051603 GO:0006189 GO:0042254 GO:0045807 GO:0045899 GO:0015991 GO:0042144 GO:0006094 GO:0006356 GO:0016559 GO:0032508 GO:0000921 GO:0000492 GO:0009165 GO:0030435 GO:0006807 GO:0006888 GO:0006015 GO:0031930 GO:0000466 GO:0006221 GO:0006457 GO:0006116 GO:0007034 GO:0000028 GO:0070816 GO:0000462 GO:0048280 GO:…
Low γ	YGL060W YHR029C YJL054W YJR033C YJR137C YKL001C YKL132C YLR240W YLR251W YMR178W YOL129W YBR091C YEL040W YER044C YHR127W YIL065C YIR012W YKL113C YKR042W YLR425W YMR191W YMR274C YNL087W YNL160W YNL280C YOR147W YBR044C YBR223C YDR062W YDR110W YDR116C YDR314C YDR416W YEL020W-A YGL094C YGL156W YGL225W YGR067C YGR118W YGR166W YGR175C YHR085W YHR164C YJL056C YJR084W YKR057W YLR144C YLR270W YLR287C-A YLR…	GO:0002181 GO:0015031 GO:0010499 GO:0016050 GO:0051292 GO:0006623 GO:0006696 GO:0000920 GO:0042149 GO:0000462 GO:0006865 GO:0031321 GO:0006888 GO:0006508 GO:0006359 GO:0006200 GO:0007165 GO:0007096 GO:0006886 GO:0006364 GO:0000750 GO:0000147 GO:0046685 GO:0000042 GO:0000076 GO:0031929 GO:0006972 GO:0006817 GO:0000463 GO:0006873 GO:0008360 GO:0051726 GO:0000754 GO:0006616 GO:0017148 GO:0030242 GO:…
Overlap	YKL001C YIL065C YKL113C YEL020W-A YGR118W YGR175C YKR057W YLR270W YER086W YBL027W YHR132W-A YKL046C YBR038W YDL165W YGL054C YGR027C YLR406C YPL143W YKR026C YOR210W YHR005C-A YLR378C YPR181C YDL083C YDR502C YEL013W YEL027W YGL070C YPR160W YCR031C YDL132W YGR132C YLR304C YLR028C YMR120C YNL075W YDL100C YKL104C YDR032C YDR516C YJL012C YIL094C YLR347C YJR065C YBR135W YFR031C-A YGR138C YIL018W YMR080C…	GO:0015031 GO:0002181 GO:0042254 GO:0006888 GO:0000462 GO:0006616 GO:0008152 GO:0006886 GO:0006364 GO:0010499 GO:0007264 GO:0006359 GO:0055085 GO:0016192 GO:0006950
Rapidly changing
High ω	YAL031C YAL049C YBR052C YBR097W YBR202W YBR205W YCR016W YCR036W YCR042C YDL001W YDL022W YDL104C YDL139C YDL146W YDL160C YDL234C YDR227W YDR242W YDR363W YDR379W YDR438W YDR440W YDR444W YDR457W YDR465C YDR494W YDR501W YEL063C YER021W YER032W YER043C YER080W YER106W YER176W YFL023W YGL095C YGL160W YGL249W YGR144W YGR196C YGR212W YHR066W YHR143W YHR196W YIL013C YIL034C YIL066C YIL104C YIL147C YIR003W…	GO:0006303 GO:0000472 GO:0000480 GO:0030490 GO:0031573 GO:0006810 GO:0007064
High γ	YBR033W YBR271W YBR282W YDR506C YDR520C YGR117C YHR109W YJL209W YJR004C YJR110W YKL086W YKR015C YLR023C YNL257C YOR219C YOR275C YBR137W YBR165W YBR185C YDR052C YDR197W YDR237W YGL185C YGR066C YGR169C YJL048C YLR227C YMR017W YMR064W YNL258C YNR059W YOL003C YOR005C YOR377W YPL091W YBL060W YCR026C YER075C YKL197C YLR102C YLR271W YLR272C YML042W YNL177C YOR044W YOR077W YBR015C YDR090C YER038C YFR017C…	GO:0008152 GO:0006351 GO:0010526 GO:0006355 GO:0006357 GO:0016310 GO:0015031 GO:0055085 GO:0000122 GO:0006810 GO:0006366 GO:0006397
Overlap	YOR219C YKL197C YNL224C YLR424W YMR014W YPL099C YPR186C YGR196C YPL121C	GO:0006810
