# Supplementary material for: Evolution of protein-protein interaction networks in yeast
Source: PLoS One. 2017 Mar 1;12(3):e0171920. doi: 10.1371/journal.pone.0171920 (PMC5382968; doi:10.1371/journal.pone.0171920)
Supplement: S9 Table — A significant PPI is defined as a PPI occurring in the wild type data but in none of the 100 respective simulations. These were filtered to find the unique significant PPIs for each species. GO enrichment analysis was carried out on the unique significant PPIs and then unique GO terms were identified for each set of PPIs. (XLSX) [file pone.0171920.s009.xlsx]

## Sheet: Sheet1
Species	# Significant PPIs	# Unique Significant PPIs	# Enriched GO Terms	# Unique Enriched GO Terms
S. bayanus	7552	3204	71	20
S. kudrivzevii	4902	1068	21	2
S. mikatae	3894	798	17	2
S. paradoxus	1779	709	7	1
