# Supplementary material for: Evolution of protein-protein interaction networks in yeast
Source: PLoS One. 2017 Mar 1;12(3):e0171920. doi: 10.1371/journal.pone.0171920 (PMC5382968; doi:10.1371/journal.pone.0171920)
Supplement: S10 Table — (XLSX) [file pone.0171920.s010.xlsx]

## Sheet: Sheet1
Strain	GO Term ID	Go Term Description	p-value
S. bayanus	GO:0006897	endocytosis	8.95e-09
	GO:0006342	chromatin silencing	1.6e-07
	GO:0001403	invasive growth in response to glucose limitation	3.04e-05
	GO:0035269	protein O-linked mannosylation	5.05e-05
	GO:0000462	maturation of SSU-rRNA from tricistronic rRNA transcript (SSU-rRNA, 5.8S rRNA, LSU-rRNA)	5.82e-05
	GO:0006511	ubiquitin-dependent protein catabolic process	5.92e-05
	GO:0006888	ER to Golgi vesicle-mediated transport	0.000167
	GO:0006493	protein O-linked glycosylation	0.000284
	GO:0043486	histone exchange	0.000539
	GO:0000742	karyogamy involved in conjugation with cellular fusion	0.000539
	GO:0000466	maturation of 5.8S rRNA from tricistronic rRNA transcript (SSU-rRNA, 5.8S rRNA, LSU-rRNA)	0.000716
	GO:0008152	metabolic process	0.0014
	GO:0000077	DNA damage checkpoint	0.0015
	GO:0006397	mRNA processing	0.0031
	GO:0006417	regulation of translation	0.0047
	GO:0000463	maturation of LSU-rRNA from tricistronic rRNA transcript (SSU-rRNA, 5.8S rRNA, LSU-rRNA)	0.0048
	GO:0034599	cellular response to oxidative stress	0.0108
	GO:0055114	oxidation-reduction process	0.0248
	GO:0000447	endonucleolytic cleavage in ITS1 to separate SSU-rRNA from 5.8S rRNA and LSU-rRNA from tricistronic rRNA transcript (SSU-rRNA, 5.8S rRNA, LSU-rRNA)	0.028
	GO:0007124	pseudohyphal growth	0.0371
S. kudrivzevii	GO:0008380	RNA splicing	0.0077
	GO:0016192	vesicle-mediated transport	0.0081
S. mikatae	GO:0000070	mitotic sister chromatid segregation	0.000262
	GO:0006351	transcription, DNA-dependent	0.0206
S. paradoxus	GO:0000723	telomere maintenance	0.000114
