# Supplementary material for: Evolution of protein-protein interaction networks in yeast
Source: PLoS One. 2017 Mar 1;12(3):e0171920. doi: 10.1371/journal.pone.0171920 (PMC5382968; doi:10.1371/journal.pone.0171920)
Supplement: S1 File — (XLSX) [file pone.0171920.s011.xlsx]

## Sheet: Sbay unique clusters
cluster 6
YDR214W YEL060C YAL015C YDL059C YPR110C YML105C YMR167W YOL043C
cluster 11
YLR079W YOR372C YFR017C YBL085W YER115C YBL101C YDR263C YBR135W YBR160W YKR098C YKL092C YDR451C YDR099W YLR131C YDR054C YJR005W YML006C YCL051W YGL175C YGL252C YGL003C YPL049C YMR022W YLR310C YLR102C YPR030W YDL008W YDR373W YNL025C YLR138W YGL166W YOR220W YLR135W YNL042W YDR505C YPL267W YLR386W YML111W YHL007C YIR025W YER059W YLR210W YPR120C YBR050C YNL076W YMR275C YGL240W YPL124W YDR348C YJR054W…
cluster 23
YJL171C YBR255W YML066C YBR128C YPL196W YMR073C YJR004C YMR030W YLR204W YDL046W YNL144C YGL231C YLR040C YML107C YDR492W YPL156C YNL160W YNL158W YJR100C YGL160W YLR240W YBL056W YPR078C YHR036W YNL316C YDR387C YER149C YOR067C YOL011W YBR097W YMR166C YPR186C YDR078C YIR013C YDR313C YDR232W YML027W YGL192W YHR194W YMR195W YGR041W YCR069W YOR060C YJL209W YDL119C YMR274C YML076C YHL036W YOR019W YJL133W…
cluster 46
YLR043C YPR167C YDR272W YEL040W YGR209C YHR199C YOR040W
cluster 51
YLR425W YMR145C YKR026C YJL098W YBR011C YDR293C YDL203C YPL066W YKR028W YGR239C YBL020W YNL289W YGR070W YKL035W YPR054W YLR371W YMR267W YML120C
cluster 53
YMR204C YAL026C YCR094W YJL204C YOR246C YDR093W YJL082W YGL020C YBR168W YML008C YDR479C YIL065C YKR046C YPR042C YIL124W YLR324W YMR162C YFL047W YIL043C YNR048W YGR004W YNL323W YJR091C YNL256W YKR018C YLR167W YLR392C YDL089W
cluster 58
YBR234C YKL062W YHR056C YLR015W YHR098C YJL090C YNL134C YDL001W YEL058W YNL020C YOR093C YJR137C YJL184W YLR251W YBR129C YIL095W YER062C YJL129C YPL223C YML088W YGR027C YLR333C
cluster 59
YAL034C YNL307C YDL186W YDR137W YBR273C YJR043C YLR132C YBR104W YIL117C YKL046C YKR055W YMR238W YGL186C YER009W YDL112W YJR129C YFL026W YNL217W YPR058W YDR072C YDL128W YMR318C YKR042W YOL128C YCL057W YPR089W YNL058C YER087W YMR295C YML080W YLR072W
cluster 62
YHR120W YPL183C YER053C YGL227W YPR189W YNL313C YLR398C YOR007C YDR390C YHR042W YJR137C YEL001C YLR382C YIL124W YCR065W YDL223C YDR284C YBR169C YPR140W YDR349C YPL106C YPR045C
cluster 63
YBR123C YNL039W YFR031C YDR325W YLR086W YGR246C YPL007C YJR089W YOR110W YOR020C YNL108C YMR154C YGR047C YLR272C YPL117C
cluster 69
YHR005C-A YKL141W YBR044C YJL054W YPL134C YBR091C YDR178W YEL020W-A YMR118C YDL217C YOR297C YOR222W YKL148C YLL041C
cluster 74
YOR374W YLR143W YGR155W YPL226W YNL253W YCL011C YHR167W YMR170C YKL100C YDL084W YPL061W YER073W YNL139C YML062C YBR006W
cluster 75
YFR011C YIL114C YBL095W YNL026W YCL057C-A YKR065C YDR079W YJR080C YKR016W YGR235C YIL136W YJL161W YNL100W YOR356W YBR262C
cluster 83
YAL038W YHR120W YKL046C YCR037C YJL101C YMR238W YPR128C YCR044C YDR352W YNL257C YNL121C YNL087W YPR139C YPL132W YFL004W YOR347C YHR155W YHR117W YGL054C YGR012W YOR086C YBR287W YJL093C YER072W
cluster 87
YBR274W YDR081C YDR516C YPR122W YLR058C YGL037C YOR276W YLR438W YKL211C YCL009C YBR263W YGR092W YJL127C YKL104C YCL040W YOR363C YMR084W YOL143C YAL024C YAL051W YPR111W
cluster 94
YDR438W YBR207W YIL048W YOL129W YKL004W YLL048C YFL048C YDR503C YDL123W YJL053W YPL246C YOR069W YDR100W YJL178C YGL006W YCR061W YOR316C YOR034C YJL154C YDR119W YKL188C YLR080W YEL013W YKR007W YML018C YKR088C YHL035C YER145C YCR043C YLR260W YDR284C YMR010W YNL238W YDR264C YDR068W YBL102W YOR132W YOR171C YPL147W
cluster 95
YKL152C YLR320W YKL039W YDR363W YHR154W YLR135W YEL023C YJL052W YJR009C YJL116C YKR042W YCL014W YGR062C YNL273W YOR368W YHL017W YBR228W YAL048C YPR164W YPL003W YJL047C
cluster 99
YGL162W YBR086C YKL178C YBR014C YNL022C YNL298W YKL184W YHL007C YBR061C YGL134W YOL062C YJR005W YPL088W YBR225W YJR058C YDR191W YKL099C YDL010W YOL113W YPR067W YIL041W YJL070C YML096W YGR282C YHR182W
cluster 104
YPL048W YIL105C YGR263C YDR314C YLR433C YKL081W YER177W YDR099W YNL047C YML057W YGR097W
cluster 105
YJR062C YGR173W YKL085W YCR059C YGL083W YGL163C YDL078C YDR152W YCR005C YML105C YGL195W YDL168W YGR250C YAL036C YNR001C YER171W
cluster 106
YLR268W YDL192W YIL076W YNL287W YDL226C YDL145C YFL048C YOR129C YLR026C YDR372C YDL137W YBR164C YER122C YPR095C YFR051C YLR078C YKR027W YNR028W YMR237W YPL010W YLR080W YDR238C YBL060W YOR094W YOR299W
cluster 119
YBR130C YGL158W YBL024W YHR079C YNR047W YJL095W YOR210W YPL153C YDL006W YMR139W YAR019C YBR151W YLR248W YNL272C YLR110C YIL135C YDL153C YMR178W YKL168C YPR013C YHL007C YNL007C YJL108C YOR228C YKL101W YMR155W YMR239C YGL105W YGR092W YER122C YHL021C YPR091C YOL104C YNL074C YMR184W YJL106W YPL141C YBR285W YBR108W YPL209C YNL155W YHR082C YPR160W YGL245W YML035C YML037C YGR264C YJR142W YJL165C YPR111W
cluster 123
YLR001C YLR035C YEL059C-A YOR032C YLR408C YOR214C YNL196C YMR014W YLR042C YIL037C YML108W YKR038C YGL041W-A YPL069C YDR055W YPL165C YJR073C YLR244C YBL075C YHL039W YJR143C YDL206W YKL047W YLR089C YPL064C YGR147C YNL322C YOR311C YJL162C YMR023C YOL107W YCR075C YGR227W YCR011C YDL170W YOL092W YER130C YOR059C YKR015C YIL047C YIL006W YDR165W YER001W YER154W YOL033W YHR004C YPL065W YMR002W YPL260W YBR…
cluster 127
YDR122W YAL040C YOL001W YHR049W YNR039C YOR184W YNL035C YLR096W YLR182W YIL044C YOR100C YOL083W YMR104C YOL082W YKR100C YGL156W YDR173C YFL033C YKL103C
cluster 128
YDR218C YDR477W YDL214C YOR267C YPL133C YKR009C YGL180W YIL035C YFR033C YDR283C YKL023W YGL208W YBR028C YMR175W YOR061W YJL084C YGL115W YMR039C YLR223C YGL209W YNL227C YFR014C YDR490C YNL183C YMR104C YER027C YML006C YKL160W YKR021W YOR141C YAR018C YOL100W YGR167W YBR267W YGL023C YJR097W YER129W YPL209C YHR205W YDL101C YKL064W YGL179C YLR257W YPL153C YDL099W YBR066C YGL143C
cluster 129
YDR160W YPL204W YNL094W YMR081C YMR067C YFL050C YNL173C YNL293W YKL077W YNL192W YPL071C YGR126W YER123W YBL061C YER131W YFR029W YJL187C YER024W YHR156C YNL277W YLR244C YGL180W YKR079C YGL248W YER079W YNL010W YNL314W YFL034W YNL154C YLR323C YKR042W YNL080C YNL066W YFR021W YKL114C YJR092W YGL189C YIL123W YIL072W YIL091C YHR073W YBL014C YNL125C YDR346C YHL013C YIL077C YDR007W YDR330W YDR109C YJR044C…
cluster 130
YNL166C YFL050C YIL107C YOR288C YPL077C YMR099C YLR003C YGL184C YLR319C YER010C YOR351C YPL203W YLR152C YGR210C YPL123C YMR140W YLR327C YNR034W YGL067W YER168C YGL059W YDL238C YGL205W YJR049C YKR098C YDL236W YOL036W YLR301W YLR173W YJL164C YLR363C YHR105W YCR073W-A YLL038C YLL029W YDR528W YBL080C YDR070C YDR147W YBR157C YHR157W YAL039C YER078C YKL166C YGR249W YJL146W YDL223C YNL074C YOR113W YOR00…

## Sheet: Sbay unique cluster GO analysis
	p-value	% of cluster proteins	% of total proteins	GO Term Type	GO Term ID	GO Term Description
cluster 6	0.00024755	25.0000% (2/8)	0.3111% (13/4179)	PROCESS	GO:0006284	base-excision repair
	0.000866756	25.0000% (2/8)	0.5743% (24/4179)	FUNCTION	GO:0016798	hydrolase activity, acting on glycosyl bonds
	0.000110633	50.0000% (4/8)	3.6851% (154/4179)	PROCESS	GO:0006281	DNA repair
	3.20736e-06	25.0000% (2/8)	0.0479% (2/4179)	FUNCTION	GO:0000703	oxidized pyrimidine nucleobase lesion DNA N-glycosylase activity
	9.61285e-06	25.0000% (2/8)	0.0718% (3/4179)	PROCESS	GO:0006285	base-excision repair, AP site formation
	1.92073e-05	25.0000% (2/8)	0.0957% (4/4179)	FUNCTION	GO:0003906	DNA-(apurinic or apyrimidinic site) lyase activity
cluster 11	0.000878765	2.7523% (3/109)	0.1914% (8/4179)	FUNCTION	GO:0000987	core promoter proximal region sequence-specific DNA binding
	6.77706e-05	2.7523% (3/109)	0.0957% (4/4179)	PROCESS	GO:0031497	chromatin assembly
	0.000793307	4.5872% (5/109)	0.6939% (29/4179)	FUNCTION	GO:0003688	DNA replication origin binding
	2.95914e-06	6.4220% (7/109)	0.6222% (26/4179)	PROCESS	GO:0000082	G1/S transition of mitotic cell cycle
	0.000674232	1.8349% (2/109)	0.0479% (2/4179)	FUNCTION	GO:0010997	anaphase-promoting complex binding
	5.30854e-11	6.4220% (7/109)	0.1914% (8/4179)	PROCESS	GO:0031145	anaphase-promoting complex-dependent proteasomal ubiquitin-dependent protein catabolic process
	2.68808e-06	5.5046% (6/109)	0.4068% (17/4179)	FUNCTION	GO:0019901	protein kinase binding
	1.72714e-05	2.7523% (3/109)	0.0718% (3/4179)	PROCESS	GO:0007092	activation of mitotic anaphase-promoting complex activity
	6.47807e-08	4.5872% (5/109)	0.1436% (6/4179)	PROCESS	GO:0010696	positive regulation of spindle pole body separation
	3.15573e-13	10.0917% (11/109)	0.4786% (20/4179)	FUNCTION	GO:0016538	cyclin-dependent protein serine/threonine kinase regulator activity
	2.20959e-06	6.4220% (7/109)	0.5982% (25/4179)	PROCESS	GO:0051726	regulation of cell cycle
	0.000674232	1.8349% (2/109)	0.0479% (2/4179)	FUNCTION	GO:0030332	cyclin binding
	1.0823e-05	5.5046% (6/109)	0.5025% (21/4179)	PROCESS	GO:0000086	G2/M transition of mitotic cell cycle
	0.000674232	1.8349% (2/109)	0.0479% (2/4179)	PROCESS	GO:2000218	negative regulation of invasive growth in response to glucose limitation
	0.000326095	2.7523% (3/109)	0.1436% (6/4179)	PROCESS	GO:0000706	meiotic DNA double-strand break processing
	0.000679786	6.4220% (7/109)	1.3879% (58/4179)	PROCESS	GO:0000122	negative regulation of transcription from RNA polymerase II promoter
	1.72714e-05	2.7523% (3/109)	0.0718% (3/4179)	PROCESS	GO:0008054	cyclin catabolic process
	8.29254e-11	9.1743% (10/109)	0.5504% (23/4179)	PROCESS	GO:0000079	regulation of cyclin-dependent protein serine/threonine kinase activity
	0.000878765	2.7523% (3/109)	0.1914% (8/4179)	FUNCTION	GO:0001133	sequence-specific transcription regulatory region DNA binding RNA polymerase II transcription factor recruiting transcription factor activity
cluster 23	0.000501505	1.8987% (3/158)	0.1196% (5/4179)	PROCESS	GO:0048017	inositol lipid-mediated signaling
cluster 46	1.44101e-05	28.5714% (2/7)	0.0957% (4/4179)	PROCESS	GO:0006750	glutathione biosynthetic process
	7.21079e-06	28.5714% (2/7)	0.0718% (3/4179)	PROCESS	GO:0019243	methylglyoxal catabolic process to D-lactate
cluster 51	1.75259e-05	11.1111% (2/18)	0.0479% (2/4179)	PROCESS	GO:0032862	activation of Rho GTPase activity
cluster 53	3.13397e-05	10.7143% (3/28)	0.2393% (10/4179)	FUNCTION	GO:0019829	cation-transporting ATPase activity
	0.00056153	10.7143% (3/28)	0.5982% (25/4179)	PROCESS	GO:0006812	cation transport
cluster 59	5.3265e-05	6.4516% (2/31)	0.0479% (2/4179)	FUNCTION	GO:0005342	organic acid transmembrane transporter activity
cluster 62	0.000931516	9.0909% (2/22)	0.2154% (9/4179)	PROCESS	GO:0070478	nuclear-transcribed mRNA catabolic process, 3'-5' exonucleolytic nonsense-mediated decay
	7.91287e-05	9.0909% (2/22)	0.0718% (3/4179)	PROCESS	GO:0051607	defense response to virus
	0.000391868	9.0909% (2/22)	0.1436% (6/4179)	PROCESS	GO:0034427	nuclear-transcribed mRNA catabolic process, exonucleolytic, 3'-5'
	0.000391868	9.0909% (2/22)	0.1436% (6/4179)	FUNCTION	GO:0000774	adenyl-nucleotide exchange factor activity
cluster 63	1.07567e-10	26.6667% (4/15)	0.0957% (4/4179)	FUNCTION	GO:0001008	RNA polymerase III type 2 promoter sequence-specific DNA binding TFIIIB recruiting transcription factor activity
	1.20276e-05	13.3333% (2/15)	0.0479% (2/4179)	PROCESS	GO:0010032	meiotic chromosome condensation
	1.07567e-10	26.6667% (4/15)	0.0957% (4/4179)	PROCESS	GO:0001009	transcription from RNA polymerase III type 2 promoter
	0.00024997	13.3333% (2/15)	0.1675% (7/4179)	PROCESS	GO:0007062	sister chromatid cohesion
	1.05425e-07	26.6667% (4/15)	0.3350% (14/4179)	FUNCTION	GO:0008301	DNA binding, bending
	5.367e-10	26.6667% (4/15)	0.1196% (5/4179)	FUNCTION	GO:0001002	RNA polymerase III type 1 promoter sequence-specific DNA binding
	0.000178921	13.3333% (2/15)	0.1436% (6/4179)	PROCESS	GO:0070898	RNA polymerase III transcriptional preinitiation complex assembly
	3.74108e-09	26.6667% (4/15)	0.1675% (7/4179)	PROCESS	GO:0030261	chromosome condensation
	3.60079e-05	13.3333% (2/15)	0.0718% (3/4179)	FUNCTION	GO:0001156	TFIIIC-class transcription factor binding
	1.07567e-10	26.6667% (4/15)	0.0957% (4/4179)	FUNCTION	GO:0001005	RNA polymerase III type 1 promoter sequence-specific DNA binding TFIIIB recruiting transcription factor activity
	1.07567e-10	26.6667% (4/15)	0.0957% (4/4179)	PROCESS	GO:0001041	transcription from a RNA polymerase III hybrid type promoter
	3.60079e-05	13.3333% (2/15)	0.0718% (3/4179)	FUNCTION	GO:0001026	TFIIIB-type transcription factor activity
	1.20276e-05	13.3333% (2/15)	0.0479% (2/4179)	PROCESS	GO:0001112	DNA-dependent transcriptional open complex formation
	1.07567e-10	26.6667% (4/15)	0.0957% (4/4179)	FUNCTION	GO:0001003	RNA polymerase III type 2 promoter sequence-specific DNA binding
	5.367e-10	26.6667% (4/15)	0.1196% (5/4179)	PROCESS	GO:0042791	5S class rRNA transcription from RNA polymerase III type 1 promoter
	1.34111e-08	26.6667% (4/15)	0.2154% (9/4179)	PROCESS	GO:0007076	mitotic chromosome condensation
	1.60671e-09	26.6667% (4/15)	0.1436% (6/4179)	PROCESS	GO:0070058	tRNA gene clustering
cluster 69	6.23041e-05	14.2857% (2/14)	0.0957% (4/4179)	FUNCTION	GO:0000104	succinate dehydrogenase activity
	0.000960805	21.4286% (3/14)	1.4597% (61/4179)	FUNCTION	GO:0051082	unfolded protein binding
	3.93656e-10	28.5714% (4/14)	0.1196% (5/4179)	FUNCTION	GO:0008177	succinate dehydrogenase (ubiquinone) activity
	3.93656e-10	28.5714% (4/14)	0.1196% (5/4179)	PROCESS	GO:0006121	mitochondrial electron transport, succinate to ubiquinone
	9.33085e-17	50.0000% (7/14)	0.2393% (10/4179)	PROCESS	GO:0045039	protein import into mitochondrial inner membrane
	1.03987e-06	21.4286% (3/14)	0.1675% (7/4179)	FUNCTION	GO:0016627	oxidoreductase activity, acting on the CH-CH group of donors
	3.93656e-10	28.5714% (4/14)	0.1196% (5/4179)	PROCESS	GO:0045333	cellular respiration
	2.99466e-08	21.4286% (3/14)	0.0718% (3/4179)	FUNCTION	GO:0048038	quinone binding
	3.12118e-05	14.2857% (2/14)	0.0718% (3/4179)	FUNCTION	GO:0005310	dicarboxylic acid transmembrane transporter activity
cluster 74	1.20276e-05	13.3333% (2/15)	0.0479% (2/4179)	PROCESS	GO:0006068	ethanol catabolic process
	0.000119529	13.3333% (2/15)	0.1196% (5/4179)	PROCESS	GO:0006740	NADPH regeneration
	2.66002e-08	33.3333% (5/15)	0.6700% (28/4179)	PROCESS	GO:0006406	mRNA export from nucleus
	0.000209499	20.0000% (3/15)	0.8136% (34/4179)	PROCESS	GO:0006310	DNA recombination
	3.74332e-08	20.0000% (3/15)	0.0718% (3/4179)	FUNCTION	GO:0004030	aldehyde dehydrogenase [NAD(P)+] activity
	1.07567e-10	26.6667% (4/15)	0.0957% (4/4179)	FUNCTION	GO:0004029	aldehyde dehydrogenase (NAD) activity
	0.00024997	13.3333% (2/15)	0.1675% (7/4179)	PROCESS	GO:0006283	transcription-coupled nucleotide-excision repair
	3.74332e-08	20.0000% (3/15)	0.0718% (3/4179)	PROCESS	GO:0019413	acetate biosynthetic process
	8.21648e-06	26.6667% (4/15)	0.9332% (39/4179)	PROCESS	GO:0006368	transcription elongation from RNA polymerase II promoter
cluster 87	7.11087e-05	14.2857% (3/21)	0.4068% (17/4179)	FUNCTION	GO:0008483	transaminase activity
cluster 94	0.000767812	7.6923% (3/39)	0.4786% (20/4179)	FUNCTION	GO:0032266	phosphatidylinositol-3-phosphate binding
	1.41348e-05	10.2564% (4/39)	0.4068% (17/4179)	PROCESS	GO:0042147	retrograde transport, endosome to Golgi
	0.000833864	5.1282% (2/39)	0.1196% (5/4179)	PROCESS	GO:0006644	phospholipid metabolic process
	0.000170098	10.2564% (4/39)	0.7418% (31/4179)	PROCESS	GO:0006200	ATP catabolic process
	6.0748e-05	7.6923% (3/39)	0.2154% (9/4179)	PROCESS	GO:0045053	protein retention in Golgi apparatus
	0.000253137	5.1282% (2/39)	0.0718% (3/4179)	FUNCTION	GO:0008195	phosphatidate phosphatase activity
cluster 95	0.000847781	9.5238% (2/21)	0.2154% (9/4179)	PROCESS	GO:0070651	nonfunctional rRNA decay
	0.00023837	9.5238% (2/21)	0.1196% (5/4179)	FUNCTION	GO:0017108	5'-flap endonuclease activity
	0.000137291	14.2857% (3/21)	0.5025% (21/4179)	PROCESS	GO:0006302	double-strand break repair
	7.78939e-05	28.5714% (6/21)	3.6851% (154/4179)	PROCESS	GO:0006281	DNA repair
cluster 104	1.88733e-05	18.1818% (2/11)	0.0718% (3/4179)	PROCESS	GO:0016197	endosomal transport
	0.000224535	18.1818% (2/11)	0.2154% (9/4179)	PROCESS	GO:0030950	establishment or maintenance of actin cytoskeleton polarity
	0.000342055	18.1818% (2/11)	0.2632% (11/4179)	PROCESS	GO:0034221	fungal-type cell wall chitin biosynthetic process
	0.00017489	18.1818% (2/11)	0.1914% (8/4179)	PROCESS	GO:0001558	regulation of cell growth
	0.000483704	18.1818% (2/11)	0.3111% (13/4179)	PROCESS	GO:0031929	TOR signaling cascade
	1.30602e-06	36.3636% (4/11)	0.8375% (35/4179)	FUNCTION	GO:0005543	phospholipid binding
	0.00056351	18.1818% (2/11)	0.3350% (14/4179)	PROCESS	GO:0005977	glycogen metabolic process
	6.27305e-05	18.1818% (2/11)	0.1196% (5/4179)	PROCESS	GO:0070941	eisosome assembly
	0.000224535	18.1818% (2/11)	0.2154% (9/4179)	FUNCTION	GO:0019904	protein domain specific binding
cluster 105	0.000285452	12.5000% (2/16)	0.1675% (7/4179)	FUNCTION	GO:0016817	hydrolase activity, acting on acid anhydrides
cluster 106	2.25136e-06	16.0000% (4/25)	0.4068% (17/4179)	PROCESS	GO:0006893	Golgi to plasma membrane transport
	3.02487e-05	12.0000% (3/25)	0.2632% (11/4179)	PROCESS	GO:0034221	fungal-type cell wall chitin biosynthetic process
	0.000100651	12.0000% (3/25)	0.3829% (16/4179)	PROCESS	GO:0000282	cellular bud site selection
cluster 123	0.000734759	1.2397% (3/242)	0.0957% (4/4179)	FUNCTION	GO:0004032	alditol:NADP+ 1-oxidoreductase activity
	0.000150093	1.6529% (4/242)	0.1436% (6/4179)	PROCESS	GO:0032979	protein insertion into mitochondrial membrane from inner side
	0.000734759	1.2397% (3/242)	0.0957% (4/4179)	FUNCTION	GO:0000033	alpha-1,3-mannosyltransferase activity
cluster 127	0.00065687	15.7895% (3/19)	0.9332% (39/4179)	FUNCTION	GO:0030674	protein binding, bridging
	1.95878e-05	10.5263% (2/19)	0.0479% (2/4179)	PROCESS	GO:0031503	protein complex localization
cluster 128	0.000368813	4.2553% (2/47)	0.0718% (3/4179)	PROCESS	GO:0060211	regulation of nuclear-transcribed mRNA poly(A) tail shortening
	0.000368813	4.2553% (2/47)	0.0718% (3/4179)	PROCESS	GO:1900436	positive regulation of filamentous growth of a population of unicellular organisms in response to starvation
	0.000123827	4.2553% (2/47)	0.0479% (2/4179)	PROCESS	GO:2000397	positive regulation of ubiquitin-dependent endocytosis
	0.000732331	4.2553% (2/47)	0.0957% (4/4179)	PROCESS	GO:0000196	MAPK cascade involved in cell wall biogenesis
	0.000569806	8.5106% (4/47)	0.8375% (35/4179)	PROCESS	GO:0001302	replicative cell aging
	0.000123827	4.2553% (2/47)	0.0479% (2/4179)	PROCESS	GO:0045945	positive regulation of transcription from RNA polymerase III promoter
	0.000123827	4.2553% (2/47)	0.0479% (2/4179)	PROCESS	GO:0032386	regulation of intracellular transport
cluster 130	0.000284653	2.8169% (2/71)	0.0479% (2/4179)	FUNCTION	GO:0004305	ethanolamine kinase activity
	0.000284653	2.8169% (2/71)	0.0479% (2/4179)	FUNCTION	GO:0004103	choline kinase activity
	0.000844554	2.8169% (2/71)	0.0718% (3/4179)	FUNCTION	GO:0015188	L-isoleucine transmembrane transporter activity
	0.000844554	2.8169% (2/71)	0.0718% (3/4179)	FUNCTION	GO:0005302	L-tyrosine transmembrane transporter activity
	0.000844554	2.8169% (2/71)	0.0718% (3/4179)	FUNCTION	GO:0003876	AMP deaminase activity
	0.000844554	2.8169% (2/71)	0.0718% (3/4179)	FUNCTION	GO:0015186	L-glutamine transmembrane transporter activity

## Sheet: Skud unique clusters
cluster 7
YHR037W YHR027C YEL011W YER125W YJL171C YHR040W YKR014C YIL034C YPL048W YDR348C YDR272W YLR352W YBR196C YGL160W YER073W YOR091W YBR046C YMR062C YCR059C YGR217W YHR170W YPR069C YDR165W YDR502C YLL013C YFL018C YJR068W YNR048W YER151C YDR232W YJR099W YGL245W YHL014C YDL237W YAL024C YDR090C YPR062W YLR392C YPL159C YNL059C YEL023C YKL104C YCL040W YCR023C YOL119C YJL128C YMR250W YKR051W YLR225C YDR457W…
cluster 9
YNL196C YOL032W YOR101W YKR090W YGR141W YJL155C YML007W YPL051W YER063W YDR405W YFR017C YHR040W YMR203W YDL001W YBL069W YIL107C YDR353W YLR412W YNL180C YDL127W YNR034W YIL137C YDR272W YOR372C YGL067W YPR167C YDR492W YJL164C YLR443W YNR057C YGR147C YDR322C-A YDR031W YGR236C YBR248C YBR264C YLL038C YGR007W YHL013C YBL058W YKL063C YDR070C YBR157C YPL134C YCL057C-A YER078C YNL024C-A YOR215C YDR120C Y…
cluster 11
YBR177C YIR004W YLL014W YBR241C YJL185C YMR256C YNL003C YJL082W YGL020C YPR165W YBR168W YLR348C YLR229C YKR001C YLR292C YDR387C YKR046C YGR149W YIL124W YJL006C YKL113C YMR204C YLR191W YNR048W YJR091C YML086C YLL023C YFR036W YNL263C YLR392C YDL089W YGR060W YOR193W YER004W YKL027W YCL056C YGR028W YIL062C YPR183W YER019C-A YBL057C YOR246C YGL065C YLL001W YLR324W YEL013W YKL150W YHR026W YGR004W YPR11…
cluster 12
YLR250W YOR327C YBR217W YER127W YLR424W YOL034W YCL008C YGL198W YGR172C YKL079W YDR374C YGR113W YKR014C YNL287W YPR191W YDR189W YGL172W YER031C YDL226C YJL204C YFL005W YLR291C YGL223C YML097C YOR036W YLR026C YBR160W YMR025W YPL159C YDL110C YDL149W YPR049C YBR010W YPL246C YBL032W YJR147W YDR100W YJL036W YNL146W YPR185W YDR229W YBR264C YLR262C YNL041C YML043C YLR423C YNL263C YMR188C YLR399C YOR089C…
cluster 13
YNL180C YHR037W YGR125W YJL171C YHR040W YJL204C YIL068C YNL003C YIL137C YLR352W YGR157W YGL077C YBR286W YGL020C YGL160W YNL202W YLR260W YLR065C YBR046C YLR131C YMR062C YKR046C YDL170W YGR149W YGR217W YKL113C YDR165W YLL013C YPR042C YNR048W YPL221W YGR055W YJR091C YDR232W YJR099W YDR003W YOL084W YDL237W YPR154W YDR090C YNL283C YLR392C YLR220W YPL159C YAL026C YEL023C YCL040W YNL194C YHR199C YLR422W…
cluster 16
YHR013C YGR204W YBR084W YLR333C YKR057W YNR051C YER131W YHL015W YGR054W YJL080C YGL189C YLR435W YOR091W YNL178W YOR293W YOR056C YGR285C YDL060W YNL207W YMR230W YER036C YAL035W YMR108W YGR173W YJR123W YHR064C YER151C YGL083W YHR203C YGR027C YAL036C YPL005W
cluster 28
YBR014C YDL010W YJR005W YOL062C YJR058C
cluster 30
YLR320W YOL075C YIR008C YKL060C YLL006W YGR062C YPR164W YNL262W YLR135W YHR154W YJR009C YMR259C YKL152C YHR174W YDR161W YER048W-A YKL045W YAL048C YGL054C YGL027C YPL003W YGR012W YJL052W YOR147W YPL017C YDR367W YNL102W
cluster 38
YDL066W YHL018W YOR048C YJL098W YNL009W YCR082W YGL017W YNL289W YKR028W YOR187W YIL042C YLR174W
cluster 40
YBR217W YJL030W YJL088W YBR145W YBR080C YDR353W YHR200W YLR216C YLR044C YKL145W YMR083W YDR394W YML028W YML022W YDL007W YPR054W YMR303C YDL097C YLR043C YOR027W YLR134W YOL086C YGR209C YDR214W YGL202W
cluster 50
YDR384C YCR010C YOR126C YJL171C YIL085C YIL037C YPL196W YMR073C YDL177C YJR004C YLR459W YDL046W YGL231C YHR048W YML107C YGR189C YDR492W YNL160W YNL158W YJR100C YMR013C YGL160W YNL322C YPR084W YKR019C YCR061W YEL042W YPR078C YHR036W YNL316C YDR387C YLL014W YGR149W YCL005W YKR015C YER038C YHR004C YMR206W YMR002W YDR232W YML027W YLR205C YGL192W YMR195W YDR003W YNL192W YBR085C-A YOR060C YLR151C YDL11…
cluster 58
YMR177W YOR144C YER016W YMR264W YJL210W YLR024C YBR082C YAL055W YDR529C YDL190C YGR140W YGR133W YMR256C YOR191W YLR015W YGL131C YMR100W YER061C YDR266C YDR469W YLR377C YDR244W YGR005C YBR258C YGR003W YJL106W YDL020C YDR390C YDR265W YKL010C YLR006C YPR103W YHR134W YER116C YKL018W YHR119W YKR017C YDL013W YPL046C YPL224C YKL034W YDL074C YGR184C YGL141W YGL003C YNL116W YLR005W YOR339C YMR022W YGL058W…
cluster 69
YGL080W YHR162W YFR011C YJL066C YBL095W YOR356W YDL198C YCL057C-A YDR079W YGR243W YJR080C YGR235C YPL270W YML120C YIL136W YJL161W YNL100W YMR145C YBR262C YLR188W YKR016W
cluster 91
YIL105C YDL109C YDR477W YER125W YDL214C YOR267C YBL101C YGR097W YDR283C YGL208W YGL144C YGL115W YML111W YKL190W YDR099W YOL136C YMR275C YLR433C YER027C YML006C YNL183C YER177W YER129W YOR018W YML057W YPR030W YFR022W
cluster 95
YBR043C YBR273C YNL307C YMR318C YIL117C YNL201C YBR086C YKL146W YGL186C YDR379W YBR225W YER009W YDL112W YJR129C YFL026W YNL217W YLR131C YDR072C YOL128C YDR518W YBR038W YCL057W YOL125W YDR330W YNL058C YER087W YMR295C YHR082C YML080W
cluster 98
YGR284C YLR268W YGL008C YPR176C YPR181C YDL192W YIL076W YNL287W YDL226C YDL145C YOL129W YFL048C YOR129C YHR098C YLR026C YNL049C YDR372C YDL137W YBR164C YER122C YLR083C YPR095C YFR051C YNR028W YPL010W YLR080W YDR238C YDR107C YGL200C YBL060W YBL102W YOR094W YPL036W
cluster 100
YLR001C YPL201C YHR163W YEL059C-A YLR408C YOR214C YMR014W YHR120W YIL037C YML108W YPL183C YGL057C YKR038C YOL043C YOR262W YDR055W YPL229W YMR030W YNL213C YJR073C YLR244C YBL075C YHL039W YOR166C YJR143C YDL206W YDR338C YLR373C YPR133W-A YOR246C YGR147C YOL033W YNL087W YIL128W YPR066W YDR233C YLR382C YCR075C YGR227W YCR011C YDL170W YFR041C YIL124W YOR059C YMR119W YPL106C YLR266C YIL006W YML038C YER…
cluster 101
YOR231W YBR260C YPL140C YEL060C YJR092W YGR196C YDL053C YGR021W YDR374C YJL095W YML083C YFL047W YDR211W
cluster 105
YNL173C YBL061C YGL180W YLR323C YHR156C YLR244C YPL236C YBL011W YPL204W YJL162C YER034W YBL014C YHL013C YIL077C YKR079C YJR044C YJL116C YPR091C YDL048C YPL071C YKL093W YHR207C YDR160W YDR477W YGL079W YLR003C YGR126W YLR242C YER123W YHL024W YFR029W YJL187C YBL057C YNL010W YDR239C YPR013C YMR140W YIL091C YGR249W YKL121W YPR083W YHL009C YDL201W YML096W YMR067C YGL248W YMR144W YPL133C YKL114C YIL072W…
cluster 109
YGL158W YBL024W YHR079C YNR047W YPL141C YAL028W YDL006W YHR056C YMR139W YAR019C YNL272C YDL153C YNL022C YNL298W YEL058W YHL007C YNL020C YLR251W YER122C YIL095W YJL095W YOL113W YPR067W YGL245W YML037C
cluster 110
YMR318C YCL040W YKL077W YBR138C YKR076W YAL051W YPR122W YJL108C YPR169W YNL241C YML099C YOR228C YJL127C YNL155W YCL009C YGR092W YHL021C YOR363C YOL104C YOL143C YMR251W YJR094W-A YIR032C YDR516C YBR285W YNL325C YEL029C YBR126C YKL207W YGR264C YKR080W YJR142W YPR111W
cluster 113
YKL050C YMR077C YOR304C-A YBR233W-A YOR195W YCL008C YPL249C YAL047C YBR102C YMR198W YDR285W YLR319C YOR232W YAR018C YKL079W YFL046W YKR083C YHR161C YPR117W YDR295C YJL049W YDR201W YFL008W YHR206W YPL146C YKL072W YGL075C YLR200W YPL018W YOR337W YKL138C-A YOL069W YOR269W YOR198C YLR309C YLR206W YIL038C YGR059W YIL138C YNL079C YLR181C YKR054C YOR324C YDL072C YMR076C YDR393W YCR002C YHL010C YIL159W Y…

## Sheet: Skud unique cluster GO analysis
	p-value	% of cluster proteins	% of total proteins	GO Term Type	GO Term ID	GO Term Description
cluster 7	0.000113461	3.1447% (5/159)	0.3350% (14/4179)	PROCESS	GO:0006730	one-carbon metabolic process
cluster 9	0.00088537	2.6119% (7/268)	6.5087% (272/4179)	FUNCTION	GO:0003723	RNA binding
cluster 11	3.78954e-06	4.1667% (4/96)	0.1436% (6/4179)	PROCESS	GO:0000266	mitochondrial fission
	0.000522341	2.0833% (2/96)	0.0479% (2/4179)	FUNCTION	GO:0042392	sphingosine-1-phosphate phosphatase activity
	0.000522341	2.0833% (2/96)	0.0479% (2/4179)	PROCESS	GO:0060178	regulation of exocyst localization
	0.000113656	3.1250% (3/96)	0.1196% (5/4179)	FUNCTION	GO:0004026	alcohol O-acetyltransferase activity
cluster 12	8.91868e-16	17.2840% (14/81)	0.8615% (36/4179)	PROCESS	GO:0032258	CVT pathway
	2.09943e-07	8.6420% (7/81)	0.5743% (24/4179)	PROCESS	GO:0000422	mitochondrion degradation
	1.03728e-11	11.1111% (9/81)	0.4307% (18/4179)	PROCESS	GO:0006891	intra-Golgi vesicle-mediated transport
	3.53005e-09	7.4074% (6/81)	0.2154% (9/4179)	PROCESS	GO:0034498	early endosome to Golgi transport
	0.000371137	2.4691% (2/81)	0.0479% (2/4179)	PROCESS	GO:0032147	activation of protein kinase activity
	3.20888e-05	7.4074% (6/81)	0.7897% (33/4179)	PROCESS	GO:0034727	piecemeal microautophagy of nucleus
	0.000497033	6.1728% (5/81)	0.8375% (35/4179)	PROCESS	GO:0006623	protein targeting to vacuole
	0.000300781	9.8765% (8/81)	2.1536% (90/4179)	FUNCTION	GO:0005525	GTP binding
	1.31109e-07	4.9383% (4/81)	0.0957% (4/4179)	PROCESS	GO:0000301	retrograde transport, vesicle recycling within Golgi
	2.56308e-06	7.4074% (6/81)	0.5264% (22/4179)	PROCESS	GO:0016236	macroautophagy
	2.76841e-05	3.7037% (3/81)	0.0957% (4/4179)	PROCESS	GO:0036010	protein localization to endosome
	0.000541858	3.7037% (3/81)	0.2154% (9/4179)	FUNCTION	GO:0000149	SNARE binding
	0.000371137	2.4691% (2/81)	0.0479% (2/4179)	FUNCTION	GO:0001164	RNA polymerase I CORE element sequence-specific DNA binding
	3.23616e-07	11.1111% (9/81)	1.1965% (50/4179)	PROCESS	GO:0006914	autophagy
	3.85444e-05	6.1728% (5/81)	0.5025% (21/4179)	PROCESS	GO:0030242	peroxisome degradation
	0.000371137	2.4691% (2/81)	0.0479% (2/4179)	PROCESS	GO:0036258	multivesicular body assembly
cluster 13	0.000256788	1.7647% (3/170)	0.0957% (4/4179)	FUNCTION	GO:0004888	transmembrane signaling receptor activity
cluster 16	3.50388e-17	46.8750% (15/32)	2.2972% (96/4179)	PROCESS	GO:0002181	cytoplasmic translation
	2.08685e-05	15.6250% (5/32)	1.1007% (46/4179)	PROCESS	GO:0000462	maturation of SSU-rRNA from tricistronic rRNA transcript (SSU-rRNA, 5.8S rRNA, LSU-rRNA)
	0.000169632	6.2500% (2/32)	0.0718% (3/4179)	FUNCTION	GO:0004488	methylenetetrahydrofolate dehydrogenase (NADP+) activity
	5.6816e-05	6.2500% (2/32)	0.0479% (2/4179)	FUNCTION	GO:0004329	formate-tetrahydrofolate ligase activity
	5.6816e-05	6.2500% (2/32)	0.0479% (2/4179)	FUNCTION	GO:0004477	methenyltetrahydrofolate cyclohydrolase activity
	3.5369e-10	18.7500% (6/32)	0.3350% (14/4179)	PROCESS	GO:0006407	rRNA export from nucleus
	8.5655e-05	9.3750% (3/32)	0.2872% (12/4179)	PROCESS	GO:0006450	regulation of translational fidelity
cluster 28	0.00015467	40.0000% (2/5)	0.4068% (17/4179)	FUNCTION	GO:0042803	protein homodimerization activity
	6.27305e-05	40.0000% (2/5)	0.2632% (11/4179)	FUNCTION	GO:0051537	2 iron, 2 sulfur cluster binding
cluster 30	2.40642e-07	11.1111% (3/27)	0.0718% (3/4179)	PROCESS	GO:0000731	DNA synthesis involved in DNA repair
	0.000958618	11.1111% (3/27)	0.7418% (31/4179)	PROCESS	GO:0006270	DNA replication initiation
	2.80172e-05	11.1111% (3/27)	0.2393% (10/4179)	PROCESS	GO:0006273	lagging strand elongation
	4.02065e-05	7.4074% (2/27)	0.0479% (2/4179)	FUNCTION	GO:0003896	DNA primase activity
	7.89493e-05	14.8148% (4/27)	0.8854% (37/4179)	FUNCTION	GO:0016779	nucleotidyltransferase activity
	2.40642e-07	11.1111% (3/27)	0.0718% (3/4179)	PROCESS	GO:0006269	DNA replication, synthesis of RNA primer
	0.000827636	7.4074% (2/27)	0.1675% (7/4179)	PROCESS	GO:0045144	meiotic sister chromatid segregation
	5.5971e-05	18.5185% (5/27)	1.6033% (67/4179)	PROCESS	GO:0006260	DNA replication
cluster 38	3.10331e-05	25.0000% (3/12)	0.5504% (23/4179)	FUNCTION	GO:0016616	oxidoreductase activity, acting on the CH-OH group of donors, NAD or NADP as acceptor
	7.22813e-08	25.0000% (3/12)	0.0957% (4/4179)	PROCESS	GO:0006102	isocitrate metabolic process
	1.80996e-08	25.0000% (3/12)	0.0718% (3/4179)	FUNCTION	GO:0004450	isocitrate dehydrogenase (NADP+) activity
cluster 40	0.000507944	8.0000% (2/25)	0.1436% (6/4179)	PROCESS	GO:0006569	tryptophan catabolic process
	0.000204676	8.0000% (2/25)	0.0957% (4/4179)	PROCESS	GO:0045732	positive regulation of protein catabolic process
	6.51876e-06	12.0000% (3/25)	0.1675% (7/4179)	PROCESS	GO:0070682	proteasome regulatory particle assembly
	0.000941222	8.0000% (2/25)	0.1914% (8/4179)	PROCESS	GO:0045899	positive regulation of RNA polymerase II transcriptional preinitiation complex assembly
	0.000708514	8.0000% (2/25)	0.1675% (7/4179)	PROCESS	GO:0009083	branched-chain amino acid catabolic process
	8.21034e-05	12.0000% (3/25)	0.3589% (15/4179)	PROCESS	GO:0030163	protein catabolic process
	0.000507944	8.0000% (2/25)	0.1436% (6/4179)	FUNCTION	GO:0030976	thiamine pyrophosphate binding
cluster 50	0.000624608	4.4693% (8/179)	1.1007% (46/4179)	PROCESS	GO:0006486	protein glycosylation
	0.000740935	2.7933% (5/179)	0.4307% (18/4179)	FUNCTION	GO:0000030	mannosyltransferase activity
cluster 58	0.000487675	3.7037% (2/54)	0.0718% (3/4179)	PROCESS	GO:0031571	mitotic G1 DNA damage checkpoint
	1.28661e-05	11.1111% (6/54)	1.0050% (42/4179)	PROCESS	GO:0006348	chromatin silencing at telomere
	0.000163919	3.7037% (2/54)	0.0479% (2/4179)	PROCESS	GO:0010390	histone monoubiquitination
	0.000967263	3.7037% (2/54)	0.0957% (4/4179)	FUNCTION	GO:0034450	ubiquitin-ubiquitin ligase activity
	2.42845e-11	11.1111% (6/54)	0.1675% (7/4179)	PROCESS	GO:0051568	histone H3-K4 methylation
	1.5405e-09	11.1111% (6/54)	0.2632% (11/4179)	PROCESS	GO:0016925	protein sumoylation
	0.000163919	3.7037% (2/54)	0.0479% (2/4179)	PROCESS	GO:0071596	ubiquitin-dependent protein catabolic process via the N-end rule pathway
	0.000487675	3.7037% (2/54)	0.0718% (3/4179)	PROCESS	GO:0006625	protein targeting to peroxisome
	2.231e-07	11.1111% (6/54)	0.5264% (22/4179)	PROCESS	GO:0042787	protein ubiquitination involved in ubiquitin-dependent protein catabolic process
	4.67089e-10	29.6296% (16/54)	4.3790% (183/4179)	FUNCTION	GO:0008270	zinc ion binding
	3.50376e-12	11.1111% (6/54)	0.1436% (6/4179)	FUNCTION	GO:0042800	histone methyltransferase activity (H3-K4 specific)
	8.08782e-06	5.5556% (3/54)	0.0957% (4/4179)	PROCESS	GO:0016574	histone ubiquitination
	0.000487675	3.7037% (2/54)	0.0718% (3/4179)	FUNCTION	GO:0097027	ubiquitin-protein ligase activator activity
	2.04065e-06	5.5556% (3/54)	0.0718% (3/4179)	PROCESS	GO:0036205	histone catabolic process
	7.16056e-08	9.2593% (5/54)	0.2393% (10/4179)	FUNCTION	GO:0016881	acid-amino acid ligase activity
	0.000163919	3.7037% (2/54)	0.0479% (2/4179)	FUNCTION	GO:0032183	SUMO binding
	4.21721e-10	12.9630% (7/54)	0.3829% (16/4179)	PROCESS	GO:0000209	protein polyubiquitination
	3.03766e-11	12.9630% (7/54)	0.2872% (12/4179)	PROCESS	GO:0006513	protein monoubiquitination
	0.000487675	3.7037% (2/54)	0.0718% (3/4179)	PROCESS	GO:0051865	protein autoubiquitination
	0.000163919	3.7037% (2/54)	0.0479% (2/4179)	PROCESS	GO:0090089	regulation of dipeptide transport
	0.000967263	3.7037% (2/54)	0.0957% (4/4179)	PROCESS	GO:0016562	protein import into peroxisome matrix, receptor recycling
	0.000312845	5.5556% (3/54)	0.2632% (11/4179)	PROCESS	GO:0016558	protein import into peroxisome matrix
cluster 69	1.0942e-07	14.2857% (3/21)	0.0718% (3/4179)	FUNCTION	GO:0050833	pyruvate transmembrane transporter activity
	2.40552e-05	9.5238% (2/21)	0.0479% (2/4179)	FUNCTION	GO:0015421	oligopeptide-transporting ATPase activity
	2.40552e-05	9.5238% (2/21)	0.0479% (2/4179)	PROCESS	GO:0090374	oligopeptide export from mitochondrion
	2.40552e-05	9.5238% (2/21)	0.0479% (2/4179)	PROCESS	GO:0006857	oligopeptide transport
cluster 91	0.000397273	7.4074% (2/27)	0.1196% (5/4179)	PROCESS	GO:0007155	cell adhesion
	0.000397273	7.4074% (2/27)	0.1196% (5/4179)	PROCESS	GO:0006808	regulation of nitrogen utilization
	0.000127405	11.1111% (3/27)	0.3829% (16/4179)	PROCESS	GO:0000209	protein polyubiquitination
	0.000397273	7.4074% (2/27)	0.1196% (5/4179)	PROCESS	GO:0043254	regulation of protein complex assembly
	5.09234e-05	11.1111% (3/27)	0.2872% (12/4179)	PROCESS	GO:0006513	protein monoubiquitination
	0.000239318	7.4074% (2/27)	0.0957% (4/4179)	FUNCTION	GO:0034450	ubiquitin-ubiquitin ligase activity
cluster 98	0.000359308	6.0606% (2/33)	0.0957% (4/4179)	PROCESS	GO:0006885	regulation of pH
	6.04816e-05	6.0606% (2/33)	0.0479% (2/4179)	PROCESS	GO:0090110	cargo loading into COPII-coated vesicle
	6.04816e-05	6.0606% (2/33)	0.0479% (2/4179)	FUNCTION	GO:0008553	hydrogen-exporting ATPase activity, phosphorylative mechanism
cluster 100	0.000275928	1.0989% (3/273)	0.0718% (3/4179)	PROCESS	GO:0017196	N-terminal peptidyl-methionine acetylation
	0.000503421	0.7326% (2/273)	3.4937% (146/4179)	PROCESS	GO:0042254	ribosome biogenesis
	0.000690942	2.5641% (7/273)	6.5087% (272/4179)	FUNCTION	GO:0003723	RNA binding
cluster 101	3.02972e-05	23.0769% (3/13)	0.5025% (21/4179)	PROCESS	GO:0030242	peroxisome degradation
	0.000185989	15.3846% (2/13)	0.1675% (7/4179)	PROCESS	GO:0001101	response to acid
	0.000185989	15.3846% (2/13)	0.1675% (7/4179)	FUNCTION	GO:0004713	protein tyrosine kinase activity
	2.67573e-05	15.3846% (2/13)	0.0718% (3/4179)	FUNCTION	GO:0004708	MAP kinase kinase activity
cluster 105	0.00094106	3.4483% (3/87)	0.2393% (10/4179)	FUNCTION	GO:0008081	phosphoric diester hydrolase activity
cluster 109	8.21034e-05	12.0000% (3/25)	0.3589% (15/4179)	PROCESS	GO:0007096	regulation of exit from mitosis
cluster 110	0.000180547	6.0606% (2/33)	0.0718% (3/4179)	FUNCTION	GO:0004364	glutathione transferase activity
cluster 113	0.00099347	2.5974% (2/77)	0.0718% (3/4179)	PROCESS	GO:0007119	budding cell isotropic bud growth
	5.00646e-07	7.7922% (6/77)	0.4307% (18/4179)	PROCESS	GO:0030472	mitotic spindle organization in nucleus
	0.000315237	3.8961% (3/77)	0.1914% (8/4179)	PROCESS	GO:0000741	karyogamy
	0.00011563	3.8961% (3/77)	0.1436% (6/4179)	FUNCTION	GO:0003777	microtubule motor activity
	1.25238e-05	5.1948% (4/77)	0.2154% (9/4179)	PROCESS	GO:0031110	regulation of microtubule polymerization or depolymerization
	6.71383e-07	11.6883% (9/77)	1.3640% (57/4179)	PROCESS	GO:0007059	chromosome segregation
	3.27731e-06	6.4935% (5/77)	0.3350% (14/4179)	PROCESS	GO:0045324	late endosome to vacuole transport
	5.5216e-06	7.7922% (6/77)	0.6222% (26/4179)	FUNCTION	GO:0005200	structural constituent of cytoskeleton
	0.000163965	5.1948% (4/77)	0.3829% (16/4179)	PROCESS	GO:0007020	microtubule nucleation
	0.000199669	3.8961% (3/77)	0.1675% (7/4179)	PROCESS	GO:0000132	establishment of mitotic spindle orientation
	2.32737e-05	6.4935% (5/77)	0.4786% (20/4179)	FUNCTION	GO:0008017	microtubule binding
	0.000335169	2.5974% (2/77)	0.0479% (2/4179)	PROCESS	GO:0008154	actin polymerization or depolymerization
	0.000335169	2.5974% (2/77)	0.0479% (2/4179)	FUNCTION	GO:0003786	actin lateral binding
	0.00011563	3.8961% (3/77)	0.1436% (6/4179)	PROCESS	GO:0030473	nuclear migration along microtubule

## Sheet: Smik unique clusters
cluster 9
YLR293C YKR101W YLR079W YHR037W YHR027C YER125W YHR040W YBR074W YKR057W YIL034C YOR185C YPL048W YDR348C YDR272W YLR352W YBR135W YKL145W YBR196C YOR091W YBR264C YBR046C YLL003W YMR062C YHR068W YCR059C YGR217W YHR170W YGL224C YPR069C YDR165W YJR091C YDR232W YOL133W YJR099W YGR124W YGL245W YDR003W YOL084W YDL237W YAL024C YDR090C YPR062W YLR392C YNL059C YGL190C YEL023C YFL007W YPR189W YML005W YNL159C…
cluster 10
YNL134C YDR162C YNR047W YFR017C YLR303W YLR333C YKR038C YBL101C YLR015W YGR097W YOR244W YDR263C YML014W YJL090C YPL204W YKL145W YJL164C YKR098C YNL042W YEL058W YMR306W YFR021W YJR063W YNL152W YDL146W YLR251W YHR016C YKR054C YJR005W YGL105W YGL180W YIL095W YCL051W YJL148W YGR094W YER062C YMR109W YNL084C YGL003C YBL047C YOR210W YOL113W YER131W YML037C YKL013C YLR025W YPR030W YDR373W YJL165C YHR182W…
cluster 12
YAL038W YOR356W YBL095W YCR003W YCL044C YJL052W YFR011C YKR016W YJR080C YJL050W YJL161W YKL128C YDR430C YKL065W-A YMR286W YFR049W YIL087C YDR148C YMR089C YGR244C YJR009C YDR119W-A YIL125W YDL078C YER178W YLR340W YGR236C YBR221C YBR262C YMR308C YNL071W YGR132C YDR079W YMR072W YCL057C-A YLR253W YOR347C YMR157C YKR065C YER017C YNL100W YOL102C YAL044C YNL121C YKR063C YHR117W YFL018C YMR246W YPL098C Y…
cluster 15
YOR264W YLR073C YEL041W YMR032W YCL008C YPL084W YNL229C YOL036W YDR520C YCR086W YKR034W YJR049C YJL110C YDR069C YLR291C YJR122W YER144C
cluster 18
YIL107C YML007W YDR079W YDR405W YJL030W YDR353W YKL065W-A YDR272W YIL087C YLR395C YGR236C YLR131C YER042W YCL057C-A YKR065C YDL081C YDR155C YLR109W YDR165W YLL013C YJR091C YDR514C YGR031W YDL130W YER141W YJR085C YMR038C YML078W YOR106W YEL023C YKR016W YCL040W YHR199C YOR027W YML028W YOR259C YOL116W YEL040W YMR286W YFL014W YLR135W YLR231C YDL004W YLR144C YOR283W YPR002W YKL086W YDR248C YLR253W YPL…
cluster 26
YNL328C YFL044C YER053C YAL010C YGR082W YMR203W YPL050C YKL120W YBL030C YJL183W YJL104W YNL131W YJR077C YNL026W YGL195W YLR008C YPR133W-A YER110C YHR083W YMR306W YNL121C YML054C YJR075W YEL036C YGR132C YMR060C YDR219C YIL114C YBR085W YDR062W YGL167C YDR470C YMR056C YHR117W YIL022W YJL143W YDR245W YGR231C YGR033C YBR017C YOL026C YPL063W
cluster 49
YJR053W YJL171C YBR255W YML066C YKL090W YIL037C YPL196W YMR073C YKL035W YJR004C YMR030W YPL040C YPL066W YLR459W YDL046W YGL231C YLR040C YML107C YGR189C YDR492W YNL160W YNL158W YGL160W YNL322C YPR084W YLR425W YNL316C YDR387C YOR067C YMR055C YCL005W YKR015C YMR267W YDR078C YMR206W YDR232W YML027W YGL192W YMR195W YDR090C YOR060C YJL209W YDL119C YMR274C YML076C YOR019W YER150W YOL119C YKR051W YOR219C…
cluster 56
YHR005C YOR212W YKL178C YOR104W YOR171C YDR264C YFL026W YIL048W YLR260W YOR132W YOR034C YJR086W
cluster 72
YBR025C YAL038W YIL094C YJL130C YMR308C YNL313C YKL104C YJR109C YGR081C YDR148C YDR170C YHR169W YFR049W YGL195W YDR335W YCR044C YLR180W YLL040C YHR128W YER171W YKL010C YAL054C YOR347C YDL055C YOL098C YDR062W YDR502C YFR009W YIL128W YLR106C YMR012W YMR084W YLR153C YOR136W YIR007W YHL014C YHR019C YLR049C YKL029C YOR303W YFL037W
cluster 86
YDR164C YPR152C YKL060C YLL006W YBR145W YKL189W YNR051C YBL030C YCR012W YHL030W YKL182W YMR083W YBR058C YLR044C YBR196C YDR172W YBR194W YAL059W YLR395C YNL127W YDL044C YNL014W YHR174W YBR085W YPR180W YBR240C YMR056C YDR050C YML038C YPL226W YML058W YMR303C YER151C YBR169C YOL094C YLR134W YOL086C YLR249W YPL106C YLR072W YPL231W
cluster 91
YGL209W YFL029C YNL233W YLR307W YPL048W YML117W YNL053W YLR187W YLR154C YLR113W YEL050C YPR091C YDR120C YPR054W YMR182C YOL033W YLL043W YJL093C YDL117W YJL066C YJR142W YGR237C YLR138W YMR032W YKL104C YDR152W YGL136C YJR132W YDR043C YER075C YBL057C YBR182C YDR239C YOL078W YDR168W YHR030C YMR319C YMR172W YDL128W YGL254W YCL047C YNR050C YFL028C YPL077C YHL025W YDR480W YMR262W YLR308W YMR295C YLR394W…
cluster 100
YBR177C YKR074W YER055C YHR163W YOL032W YKL033W-A YBR261C YCR003W YMR071C YOR074C YOL018C YGR248W YGL018C YDL165W YKL138C YHR017W YOR280C YER010C YBL069W YLR017W YCR027C YOL071W YBL107C YBR269C YLR130C YNL131W YDL046W YDL133W YOR251C YGL231C YMR195W YKL053C-A YKL027W YKL018C-A YNL300W YDR248C YPL135W YDR100W YML079W YGR169C YDR515W YLR065C YBR046C YNL328C YER101C YPL218W YNL204C YFR041C YPL095C Y…
cluster 102
YLR001C YER033C YEL059C-A YLR408C YOR214C YMR014W YOR262W YKR038C YGL041W-A YDR055W YDL169C YLR204W YBL075C YHR048W YHL039W YJR143C YDL206W YKL047W YLR089C YGR147C YPR031W YLL038C YLR382C YCR075C YGR227W YCR011C YDL170W YOL092W YER130C YMR318C YMR119W YMR108W YOR077W YIL006W YER001W YOL033W YNR048W YIL047C YMR002W YCR045C YBR287W YBR147W YOR253W YOR044W YCR051W YOR021C YKR078W YHR138C YIL096C YLR…
cluster 112
YDR218C YBR130C YGL158W YML035C YDR477W YHR079C YNR047W YJL095W YBR086C YDL006W YAL028W YKL101W YMR139W YAR019C YFR033C YLR248W YNL272C YPR111W YBR028C YDR507C YDL153C YKL168C YLR110C YNL298W YPR013C YDR023W YNL007C YBL024W YHL007C YLR206W YNL022C YNL166C YJR076C YFR014C YPL153C YMR001C YGL105W YGR092W YER122C YCR002C YHR107C YBL106C YMR184W YJL106W YFL023W YBL011W YPL141C YBR108W YPR091C YPL209C…

## Sheet: Smik unique cluster GO analysis
	p-value	% of cluster proteins	% of total proteins	GO Term Type	GO Term ID	GO Term Description
cluster 9	7.09935e-05	1.7241% (3/174)	0.0718% (3/4179)	PROCESS	GO:0006997	nucleus organization
	2.90706e-06	2.2989% (4/174)	0.0957% (4/4179)	PROCESS	GO:0008612	peptidyl-lysine modification to hypusine
cluster 10	1.37346e-09	4.4944% (8/178)	0.2632% (11/4179)	PROCESS	GO:0000147	actin cortical patch assembly
	0.000830042	2.2472% (4/178)	0.2632% (11/4179)	PROCESS	GO:0007121	bipolar cellular bud site selection
	7.60327e-05	1.6854% (3/178)	0.0718% (3/4179)	PROCESS	GO:0000281	mitotic cytokinesis
	6.87387e-08	5.6180% (10/178)	0.6461% (27/4179)	FUNCTION	GO:0003779	actin binding
	0.000294572	1.6854% (3/178)	0.0957% (4/4179)	PROCESS	GO:0034314	Arp2/3 complex-mediated actin nucleation
cluster 12	0.000839876	6.3492% (4/63)	0.6939% (29/4179)	FUNCTION	GO:0008237	metallopeptidase activity
	0.000223713	3.1746% (2/63)	0.0479% (2/4179)	PROCESS	GO:0045861	negative regulation of proteolysis
cluster 15	0.000624242	17.6471% (3/17)	1.0290% (43/4179)	FUNCTION	GO:0000981	sequence-specific DNA binding RNA polymerase II transcription factor activity
	1.55786e-05	11.7647% (2/17)	0.0479% (2/4179)	PROCESS	GO:0090295	nitrogen catabolite repression of transcription
	4.66239e-05	11.7647% (2/17)	0.0718% (3/4179)	PROCESS	GO:0042128	nitrate assimilation
cluster 18	2.31139e-06	3.6036% (4/111)	0.1196% (5/4179)	FUNCTION	GO:0016209	antioxidant activity
	0.000175482	2.7027% (3/111)	0.1196% (5/4179)	FUNCTION	GO:0008379	thioredoxin peroxidase activity
	0.000699318	1.8018% (2/111)	0.0479% (2/4179)	FUNCTION	GO:0016156	fumarate reductase (NADH) activity
	0.000590659	2.7027% (3/111)	0.1675% (7/4179)	FUNCTION	GO:0004601	peroxidase activity
	0.000859028	3.6036% (4/111)	0.4068% (17/4179)	PROCESS	GO:0006006	glucose metabolic process
	1.3122e-05	4.5045% (5/111)	0.3111% (13/4179)	FUNCTION	GO:0003755	peptidyl-prolyl cis-trans isomerase activity
	2.31139e-06	3.6036% (4/111)	0.1196% (5/4179)	FUNCTION	GO:0042277	peptide binding
	0.000175482	2.7027% (3/111)	0.1196% (5/4179)	FUNCTION	GO:0051920	peroxiredoxin activity
	8.24914e-06	4.5045% (5/111)	0.2872% (12/4179)	PROCESS	GO:0000413	protein peptidyl-prolyl isomerization
clsuter 26	9.86262e-05	4.7619% (2/42)	0.0479% (2/4179)	FUNCTION	GO:0015288	porin activity
	1.84953e-05	7.1429% (3/42)	0.1436% (6/4179)	FUNCTION	GO:0015450	P-P-bond-hydrolysis-driven protein transmembrane transporter activity
	1.66111e-09	11.9048% (5/42)	0.1675% (7/4179)	FUNCTION	GO:0000009	alpha-1,6-mannosyltransferase activity
	4.94474e-12	14.2857% (6/42)	0.1675% (7/4179)	PROCESS	GO:0070096	mitochondrial outer membrane translocase complex assembly
	0.000967505	4.7619% (2/42)	0.1196% (5/4179)	FUNCTION	GO:0008139	nuclear localization sequence binding
	4.94474e-12	14.2857% (6/42)	0.1675% (7/4179)	PROCESS	GO:0045040	protein import into mitochondrial outer membrane
	3.02919e-19	26.1905% (11/42)	0.4068% (17/4179)	PROCESS	GO:0030150	protein import into mitochondrial matrix
	9.86262e-05	4.7619% (2/42)	0.0479% (2/4179)	PROCESS	GO:0006080	substituted mannan metabolic process
	0.000967505	4.7619% (2/42)	0.1196% (5/4179)	FUNCTION	GO:0005315	inorganic phosphate transmembrane transporter activity
	3.75142e-06	7.1429% (3/42)	0.0957% (4/4179)	FUNCTION	GO:0030943	mitochondrion targeting sequence binding
	9.86262e-05	4.7619% (2/42)	0.0479% (2/4179)	PROCESS	GO:0045861	negative regulation of proteolysis
cluster 56	2.26444e-05	16.6667% (2/12)	0.0718% (3/4179)	FUNCTION	GO:0004930	G-protein coupled receptor activity
	4.52165e-05	16.6667% (2/12)	0.0957% (4/4179)	PROCESS	GO:0000755	cytogamy
	8.52269e-10	41.6667% (5/12)	0.4547% (19/4179)	PROCESS	GO:0000750	pheromone-dependent signal transduction involved in conjugation with cellular fusion
	6.28869e-10	41.6667% (5/12)	0.4307% (18/4179)	FUNCTION	GO:0004871	signal transducer activity
	0.000112681	16.6667% (2/12)	0.1436% (6/4179)	PROCESS	GO:0019722	calcium-mediated signaling
	7.5602e-06	16.6667% (2/12)	0.0479% (2/4179)	FUNCTION	GO:0004932	mating-type factor pheromone receptor activity
cluster 72	9.39297e-05	4.8780% (2/41)	0.0479% (2/4179)	FUNCTION	GO:0003987	acetate-CoA ligase activity
	9.39297e-05	4.8780% (2/41)	0.0479% (2/4179)	FUNCTION	GO:0004478	methionine adenosyltransferase activity
	9.39297e-05	4.8780% (2/41)	0.0479% (2/4179)	FUNCTION	GO:0016880	acid-ammonia (or amide) ligase activity
	9.39297e-05	4.8780% (2/41)	0.0479% (2/4179)	PROCESS	GO:0019427	acetyl-CoA biosynthetic process from acetate
	9.39297e-05	4.8780% (2/41)	0.0479% (2/4179)	PROCESS	GO:0006543	glutamine catabolic process
	9.39297e-05	4.8780% (2/41)	0.0479% (2/4179)	PROCESS	GO:0006448	regulation of translational elongation
	9.39297e-05	4.8780% (2/41)	0.0479% (2/4179)	PROCESS	GO:0070409	carbamoyl phosphate biosynthetic process
	9.39297e-05	4.8780% (2/41)	0.0479% (2/4179)	PROCESS	GO:0006556	S-adenosylmethionine biosynthetic process
	0.000280035	4.8780% (2/41)	0.0718% (3/4179)	FUNCTION	GO:0016208	AMP binding
	9.39297e-05	4.8780% (2/41)	0.0479% (2/4179)	PROCESS	GO:0006085	acetyl-CoA biosynthetic process
cluster 86	0.000203528	12.1951% (5/41)	1.3640% (57/4179)	FUNCTION	GO:0016829	lyase activity
cluster 91	0.000555674	2.0202% (2/99)	0.0479% (2/4179)	PROCESS	GO:0071511	inactivation of MAPK activity involved in conjugation with cellular fusion
	1.63749e-06	13.1313% (13/99)	2.6801% (112/4179)	FUNCTION	GO:0043565	sequence-specific DNA binding
	0.000126808	4.0404% (4/99)	0.2872% (12/4179)	FUNCTION	GO:0001078	RNA polymerase II core promoter proximal region sequence-specific DNA binding transcription factor activity involved in negative regulation of transcription
	2.78371e-06	5.0505% (5/99)	0.2632% (11/4179)	PROCESS	GO:0000917	barrier septum assembly
	0.000555674	2.0202% (2/99)	0.0479% (2/4179)	PROCESS	GO:0071701	regulation of MAPK export from nucleus
	1.29041e-05	3.0303% (3/99)	0.0718% (3/4179)	PROCESS	GO:0061393	positive regulation of transcription from RNA polymerase II promoter in response to osmotic stress
	6.75003e-09	5.0505% (5/99)	0.1196% (5/4179)	FUNCTION	GO:0004707	MAP kinase activity
	0.000555674	2.0202% (2/99)	0.0479% (2/4179)	PROCESS	GO:0043409	negative regulation of MAPK cascade
	0.000555674	2.0202% (2/99)	0.0479% (2/4179)	FUNCTION	GO:0004099	chitin deacetylase activity
	0.000198935	10.1010% (10/99)	2.5844% (108/4179)	PROCESS	GO:0045944	positive regulation of transcription from RNA polymerase II promoter
	6.75003e-09	5.0505% (5/99)	0.1196% (5/4179)	PROCESS	GO:0000165	MAPK cascade
	0.000873862	4.0404% (4/99)	0.4547% (19/4179)	PROCESS	GO:0000750	pheromone-dependent signal transduction involved in conjugation with cellular fusion
	0.000555674	2.0202% (2/99)	0.0479% (2/4179)	PROCESS	GO:0071475	cellular hyperosmotic salinity response
	6.32299e-05	7.0707% (7/99)	1.0529% (44/4179)	FUNCTION	GO:0000978	RNA polymerase II core promoter proximal region sequence-specific DNA binding
cluster 100	0.000269858	4.8780% (4/82)	0.4068% (17/4179)	PROCESS	GO:0030150	protein import into mitochondrial matrix
	4.94528e-07	7.3171% (6/82)	0.4068% (17/4179)	PROCESS	GO:0016226	iron-sulfur cluster assembly
	0.000240855	3.6585% (3/82)	0.1675% (7/4179)	FUNCTION	GO:0004091	carboxylesterase activity
	0.000525238	4.8780% (4/82)	0.4786% (20/4179)	PROCESS	GO:0002098	tRNA wobble uridine modification
cluster 102	0.000639624	1.9048% (4/210)	0.2154% (9/4179)	FUNCTION	GO:0004596	peptide alpha-N-acetyltransferase activity
	0.000726775	6.1905% (13/210)	2.2493% (94/4179)	FUNCTION	GO:0016887	ATPase activity
	0.000125177	1.4286% (3/210)	0.0718% (3/4179)	PROCESS	GO:0034488	basic amino acid transmembrane export from vacuole
	0.000125177	1.4286% (3/210)	0.0718% (3/4179)	FUNCTION	GO:0015326	cationic amino acid transmembrane transporter activity
cluster 112	0.000567232	4.5455% (3/66)	0.2632% (11/4179)	PROCESS	GO:0030011	maintenance of cell polarity
	0.00072959	3.0303% (2/66)	0.0718% (3/4179)	PROCESS	GO:0031565	cytokinesis checkpoint
	3.68003e-05	4.5455% (3/66)	0.1196% (5/4179)	PROCESS	GO:0010458	exit from mitosis
	6.1311e-07	7.5758% (5/66)	0.2872% (12/4179)	PROCESS	GO:0000921	septin ring assembly
	0.00072959	3.0303% (2/66)	0.0718% (3/4179)	PROCESS	GO:0045860	positive regulation of protein kinase activity

## Sheet: Spar unique clusters
cluster 9
YGR267C YHR108W YNL314W YBR104W YER063W YJL171C YIL117C YNL173C YKL090W YIL037C YDL214C YBR086C YBL061C YGL180W YIL050W YHR156C YDL167C YDR348C YBL075C YGL156W YHR048W YBL051C YPL204W YJL164C YGL020C YLL013C YPR133W-A YMR259C YGL160W YJR092W YKL135C YJL162C YMR023C YHL013C YCR011C YKR079C YPL071C YDL170W YGR149W YDR109C YER130C YJR044C YMR119W YML006C YCL061C YPR186C YDR089W YPL065W YNL304W YBR23…
cluster 12
YNL180C YGL012W YJL171C YHR040W YMR256C YJL204C YIL068C YNL003C YJL082W YGL020C YGL160W YLR348C YMR062C YMR015C YKR046C YIL124W YGR217W YMR166C YMR204C YLR149C YNR048W YJR091C YOL084W YDL237W YDR090C YLR392C YNL321W YGR060W YOR313C YER004W YAL026C YKL027W YHR199C YFL037W YIL062C YJR132W YBL057C YLR225C YNR008W YER044C YPL199C YJL210W YLR324W YEL013W YKR027W YFL047W YKL150W YBR023C YGR004W YNL323W…
cluster 14
YAL038W YOR356W YBL095W YLL012W YMR089C YCL044C YDR079W YKR016W YPR128C YJR080C YJL050W YCR005C YBR041W YDR430C YKL065W-A YMR286W YFR049W YIL087C YDR148C YGR244C YJR009C YDR119W-A YIL125W YDL078C YER178W YMR257C YLR340W YLR253W YGR236C YBR221C YMR308C YNL071W YGR106C YMR072W YCL057C-A YLR178C YOR347C YMR157C YKR065C YER017C YOL102C YAL044C YNL121C YBL045C YKR063C YKL150W YHR117W YFL018C YMR246W Y…
cluster 17
YNL180C YDL053C YNL196C YLR042C YBL069W YBL030C YHL022C YDL127W YBR160W YIL044C YJR092W YLL038C YNL152W YLR038C YER101C YHR157W YML030W YCL051W YBR024W YNL052W YFR048W YER139C YMR032W YER028C YKR016W YDR529C YPL099C YDR043C YIL111W YML129C YEL024W YDR239C YBR133C YAL039C YDR528W YBR085W YHR149C YNR018W YBL031W YFL047W YIL157C YGR196C YLR203C YOR380W YPL201C YCR009C YNL094W YOL036W YGL184C YOR109W…
cluster 21
YMR246W YMR207C YKL182W YPR152C YML121W YNR016C YJL130C YOR317W YBR194W YJR109C YPL231W
cluster 48
YMR246W YJL200C YMR012W YOR341W YPL206C YOL006C YNL123W YOL133W YOR317W YPR017C YLR304C YLL010C YOR005C YLR019W YER171W
cluster 55
YMR032W YCL008C YPL084W YLR073C YDR069C YER144C
cluster 98
YLR425W YMR145C YKR026C YBR011C YLR371W YBR085W YPL066W YMR056C YOR271C YER182W YGL237C YMR267W YBL030C YJL208C YDL198C YDL203C YLL041C YML120C
cluster 107
YMR054W YDR202C YOR171C YDR438W YBR207W YPR079W YGR105W YGR131W YOL129W YLL048C YNL326C YKR007W YKL080W YHR039C-A YML121W YDR276C YDL123W YOR332W YGR020C YDR100W YJL178C YGL006W YLR260W YOR316C YBR127C YJR086W YOR270C YGR106C YLR090W YGR163W YEL013W YIL047C YML018C YKR088C YPR149W YHL035C YER145C YPR036W YGL023C YDR284C YEL051W YNL238W YDR264C YLR447C YOR034C YBL102W YJR033C YOR212W YHR060W
cluster 108
YAL038W YPL132W YNL257C YGR012W YGL054C YFL004W YMR238W YBR287W YCR044C YER072W YOR347C YOR086C YJL101C YKL046C YPR128C YNL087W YJL093C YDR352W YIL128W
cluster 113
YGL162W YBR086C YDL182W YNR034W YKL178C YBR058C YDL131W YDL149W YNL022C YNL298W YKL184W YHL007C YBR061C YPL006W YCR073W-A YOL062C YBL086C YBL106C YJR058C YDR191W YOL113W YPR067W YML096W YPR032W
cluster 117
YDR477W YHL020C YJL115W YFR033C YNL136W YBR028C YOR061W YIL035C YLR223C YML074C YFR014C YDR490C YKL139W YKL160W YMR104C YML058W YOL123W YPL209C YHR205W YDL101C YGR159C YPL153C YPL190C YDL099W YBR066C
cluster 118
YER033C YKR090W YIL107C YJL155C YIR004W YNL196C YFR017C YNR034W YGL067W YDL238C YDL236W YIL044C YGR017W YLR363C YLL038C YDR070C YBR157C YHR157W YER078C YMR138W YKR009C YIL057C YHR049W YHR207C YJL070C YDL117W YDR122W YMR099C YLR003C YJR049C YPL123C YOR101W YLR301W YOR113W YDR528W YPL104W YAL039C YGR249W YOR002W YKR100C YDR173C YDR273W YML118W YPL247C YGR152C YOL081W YOL036W YJL005W YER010C YDL234C…
cluster 125
YLR001C YHR163W YEL059C-A YOR214C YMR014W YIL117C YIL037C YOR262W YKR038C YDR055W YMR030W YNL213C YBL075C YHR048W YHL039W YJR143C YDL206W YKL047W YLR089C YGR147C YNL322C YOR311C YMR023C YHR162W YCR075C YCR011C YOR059C YOR215C YMR119W YIL047C YOR077W YIL006W YOL043C YER001W YOL033W YDR275W YNL133C YHR004C YDR363W YMR002W YLR205C YBR147W YPL024W YCR051W YBR120C YOR021C YPL166W YKR078W YHR138C YLR38…

## Sheet: Spar unique cluster GO analysis
	p-value	% of cluster proteins	% of total proteins	GO Term Type	GO Term ID	GO Term Description
cluster 9	0.000266898	1.1111% (3/270)	0.0718% (3/4179)	FUNCTION	GO:0004100	chitin synthase activity
	0.000230379	2.5926% (7/270)	0.5025% (21/4179)	PROCESS	GO:0007035	vacuolar acidification
	4.90603e-06	2.2222% (6/270)	0.2154% (9/4179)	FUNCTION	GO:0030276	clathrin binding
	0.000162456	2.5926% (7/270)	0.4786% (20/4179)	PROCESS	GO:0006896	Golgi to vacuole transport
cluster 12	0.000661861	1.8519% (2/108)	0.0479% (2/4179)	FUNCTION	GO:0016628	oxidoreductase activity, acting on the CH-CH group of donors, NAD or NADP as acceptor
	2.49459e-14	11.1111% (12/108)	0.5264% (22/4179)	PROCESS	GO:0006694	steroid biosynthetic process
	1.26722e-10	9.2593% (10/108)	0.5743% (24/4179)	PROCESS	GO:0016126	sterol biosynthetic process
	0.000661861	1.8519% (2/108)	0.0479% (2/4179)	PROCESS	GO:0016074	snoRNA metabolic process
cluster 14	4.02741e-05	4.4118% (3/68)	0.1196% (5/4179)	PROCESS	GO:0015909	long-chain fatty acid transport
cluster 17	1.65451e-08	6.6667% (6/90)	0.2393% (10/4179)	FUNCTION	GO:0004129	cytochrome-c oxidase activity
	1.66079e-08	7.7778% (7/90)	0.3829% (16/4179)	PROCESS	GO:0033617	mitochondrial respiratory chain complex IV assembly
	2.44641e-08	5.5556% (5/90)	0.1436% (6/4179)	FUNCTION	GO:0008121	ubiquinol-cytochrome-c reductase activity
	1.38475e-08	11.1111% (10/90)	1.0290% (43/4179)	PROCESS	GO:0009060	aerobic respiration
	1.33651e-11	7.7778% (7/90)	0.1914% (8/4179)	PROCESS	GO:0006122	mitochondrial electron transport, ubiquinol to cytochrome c
	2.28412e-09	6.6667% (6/90)	0.1914% (8/4179)	PROCESS	GO:0006123	mitochondrial electron transport, cytochrome c to oxygen
	0.000458767	2.2222% (2/90)	0.0479% (2/4179)	PROCESS	GO:0097250	mitochondrial respiratory chain supercomplex assembly
cluster 21	6.27305e-05	18.1818% (2/11)	0.1196% (5/4179)	PROCESS	GO:0015909	long-chain fatty acid transport
	1.23315e-07	36.3636% (4/11)	0.4786% (20/4179)	PROCESS	GO:0006633	fatty acid biosynthetic process
	6.30016e-06	18.1818% (2/11)	0.0479% (2/4179)	PROCESS	GO:2001295	malonyl-CoA biosynthetic process
	0.000280266	18.1818% (2/11)	0.2393% (10/4179)	PROCESS	GO:0006807	nitrogen compound metabolic process
	6.30016e-06	18.1818% (2/11)	0.0479% (2/4179)	FUNCTION	GO:0003989	acetyl-CoA carboxylase activity
	4.4974e-11	54.5455% (6/11)	0.7418% (31/4179)	PROCESS	GO:0006631	fatty acid metabolic process
	3.76925e-05	18.1818% (2/11)	0.0957% (4/4179)	FUNCTION	GO:0004075	biotin carboxylase activity
cluster 48	1.20276e-05	13.3333% (2/15)	0.0479% (2/4179)	FUNCTION	GO:0052632	citrate hydro-lyase (cis-aconitate-forming) activity
	1.20276e-05	13.3333% (2/15)	0.0479% (2/4179)	FUNCTION	GO:0052633	isocitrate hydro-lyase (cis-aconitate-forming) activity
	7.18664e-05	13.3333% (2/15)	0.0957% (4/4179)	PROCESS	GO:0000019	regulation of mitotic recombination
	1.20276e-05	13.3333% (2/15)	0.0479% (2/4179)	FUNCTION	GO:0003994	aconitate hydratase activity
	0.000119529	13.3333% (2/15)	0.1196% (5/4179)	PROCESS	GO:0015909	long-chain fatty acid transport
cluster 55	0.000133083	33.3333% (2/6)	0.3111% (13/4179)	PROCESS	GO:0016579	protein deubiquitination
	0.000178921	33.3333% (2/6)	0.3589% (15/4179)	FUNCTION	GO:0004221	ubiquitin thiolesterase activity
	0.000112681	33.3333% (2/6)	0.2872% (12/4179)	PROCESS	GO:0043162	ubiquitin-dependent protein catabolic process via the multivesicular body sorting pathway
	0.000428915	33.3333% (2/6)	0.5504% (23/4179)	FUNCTION	GO:0008234	cysteine-type peptidase activity
cluster 98	0.000743732	16.6667% (3/18)	1.0290% (43/4179)	PROCESS	GO:0009060	aerobic respiration
cluster 107	7.7119e-06	8.1633% (4/49)	0.2872% (12/4179)	FUNCTION	GO:0015078	hydrogen ion transmembrane transporter activity
	0.000134709	4.0816% (2/49)	0.0479% (2/4179)	PROCESS	GO:0070072	vacuolar proton-transporting V-type ATPase complex assembly
	2.42396e-13	16.3265% (8/49)	0.3111% (13/4179)	PROCESS	GO:0015991	ATP hydrolysis coupled proton transport
	3.77583e-12	20.4082% (10/49)	0.8615% (36/4179)	PROCESS	GO:0015992	proton transport
	0.000134709	4.0816% (2/49)	0.0479% (2/4179)	PROCESS	GO:0032008	positive regulation of TOR signaling cascade
	1.49082e-05	6.1224% (3/49)	0.1196% (5/4179)	FUNCTION	GO:0016820	hydrolase activity, acting on acid anhydrides, catalyzing transmembrane movement of substances
	0.000796178	4.0816% (2/49)	0.0957% (4/4179)	PROCESS	GO:0090002	establishment of protein localization to plasma membrane
	1.33623e-23	28.5714% (14/49)	0.5025% (21/4179)	PROCESS	GO:0007035	vacuolar acidification
	1.55762e-13	28.5714% (14/49)	1.9622% (82/4179)	PROCESS	GO:0006811	ion transport
	5.33536e-14	20.4082% (10/49)	0.5982% (25/4179)	FUNCTION	GO:0046961	proton-transporting ATPase activity, rotational mechanism
cluster 108	0.000862509	10.5263% (2/19)	0.2393% (10/4179)	PROCESS	GO:0007117	budding cell bud growth
	0.000691882	10.5263% (2/19)	0.2154% (9/4179)	PROCESS	GO:0016237	microautophagy
cluster 113	0.000866756	8.3333% (2/24)	0.1914% (8/4179)	PROCESS	GO:0006409	tRNA export from nucleus
	0.000188363	8.3333% (2/24)	0.0957% (4/4179)	FUNCTION	GO:0017057	6-phosphogluconolactonase activity
	0.000467607	8.3333% (2/24)	0.1436% (6/4179)	PROCESS	GO:0019752	carboxylic acid metabolic process
	3.16154e-05	8.3333% (2/24)	0.0479% (2/4179)	FUNCTION	GO:0004410	homocitrate synthase activity
cluster 117	0.000339876	8.0000% (2/25)	0.1196% (5/4179)	PROCESS	GO:0006356	regulation of transcription from RNA polymerase I promoter
	0.000339876	8.0000% (2/25)	0.1196% (5/4179)	PROCESS	GO:0007535	donor selection
cluster 118	0.000216657	3.1579% (3/95)	0.1436% (6/4179)	PROCESS	GO:0046580	negative regulation of Ras protein signal transduction
	0.000511459	2.1053% (2/95)	0.0479% (2/4179)	FUNCTION	GO:0004829	threonine-tRNA ligase activity
	0.000511459	2.1053% (2/95)	0.0479% (2/4179)	PROCESS	GO:0030818	negative regulation of cAMP biosynthetic process
	0.000511459	2.1053% (2/95)	0.0479% (2/4179)	PROCESS	GO:0006435	threonyl-tRNA aminoacylation
	0.000511459	2.1053% (2/95)	0.0479% (2/4179)	PROCESS	GO:0006112	energy reserve metabolic process
	0.000865757	3.1579% (3/95)	0.2154% (9/4179)	FUNCTION	GO:0046873	metal ion transmembrane transporter activity
